# Supplementary material for: HIV testing and treatment coverage achieved after 4 years across 14 urban and peri-urban communities in Zambia and South Africa: An analysis of findings from the HPTN 071 (PopART) trial
Source: PLoS Med. 2020 Apr 2;17(4):e1003067. doi: 10.1371/journal.pmed.1003067 (PMC7117659; doi:10.1371/journal.pmed.1003067)
Supplement: S1 Data — (CSV) [file pmed.1003067.s017.csv]

## Sheet: Sheet1
country	round	arm	triplet	community	gender	agegroup	residence	prop_hh_enumerated	enumerated	participated	self_report_hivpos	nd_hivpos	know_hivstatus	known_hivpos	tested_for_hiv	tested_hivpos	on_art_baseline	known_hivpos_resident_end_round	on_art_end_round
1	1	1	1	1	1	1	99	0.97	631	582	3	2	455	5	433	2	1	3	0
1	1	1	1	1	1	2	99	0.97	1289	1136	2	9	770	11	707	9	2	8	7
1	1	1	1	1	1	3	99	0.97	1045	923	16	12	536	28	444	12	8	22	13
1	1	1	1	1	1	4	99	0.97	1034	912	23	21	519	44	419	21	19	37	28
1	1	1	1	1	1	5	99	0.97	858	725	36	13	383	49	288	13	27	45	38
1	1	1	1	1	1	6	99	0.97	573	487	39	8	272	47	186	8	32	44	37
1	1	1	1	1	1	7	99	0.97	337	276	18	3	124	21	94	3	15	21	19
1	1	1	1	1	1	8	99	0.97	218	181	15	4	93	19	68	4	11	15	11
1	1	1	1	1	1	9	99	0.97	174	148	12	2	75	14	56	2	9	13	10
1	1	1	1	1	1	10	99	0.97	119	106	5	0	56	5	47	0	3	5	5
1	1	1	1	1	1	11	99	0.97	224	202	7	0	102	7	88	0	7	7	7
1	1	1	1	1	2	1	99	0.97	918	865	6	10	692	16	644	10	3	12	6
1	1	1	1	1	2	2	99	0.97	1696	1575	38	65	1218	103	1068	65	18	81	50
1	1	1	1	1	2	3	99	0.97	1338	1233	69	58	869	127	697	58	48	106	78
1	1	1	1	1	2	4	99	0.97	1027	958	76	43	683	119	513	43	63	103	77
1	1	1	1	1	2	5	99	0.97	706	622	64	23	405	87	296	23	54	74	64
1	1	1	1	1	2	6	99	0.97	419	349	47	11	226	58	157	11	37	51	46
1	1	1	1	1	2	7	99	0.97	319	281	33	8	180	41	134	8	33	38	36
1	1	1	1	1	2	8	99	0.97	310	274	17	10	176	27	146	10	13	25	20
1	1	1	1	1	2	9	99	0.97	246	228	18	4	151	22	123	4	16	21	19
1	1	1	1	1	2	10	99	0.97	176	161	10	2	100	12	83	2	8	12	10
1	1	1	1	1	2	11	99	0.97	310	277	4	2	146	6	133	2	3	5	5
1	1	1	2	2	1	1	99	0.986	1622	1334	4	2	1258	6	1231	2	2	5	4
1	1	1	2	2	1	2	99	0.986	3045	2245	10	48	2038	58	1960	48	6	31	14
1	1	1	2	2	1	3	99	0.986	2395	1514	34	93	1322	127	1210	93	21	70	47
1	1	1	2	2	1	4	99	0.986	2120	1256	85	119	1071	204	928	119	66	152	105
1	1	1	2	2	1	5	99	0.986	1705	1045	124	108	880	232	711	108	97	173	122
1	1	1	2	2	1	6	99	0.986	1324	801	130	90	675	220	521	90	111	175	141
1	1	1	2	2	1	7	99	0.986	756	457	71	36	390	107	298	36	66	85	70
1	1	1	2	2	1	8	99	0.986	618	383	50	28	308	78	250	28	43	65	55
1	1	1	2	2	1	9	99	0.986	419	282	26	20	239	46	203	20	24	39	31
1	1	1	2	2	1	10	99	0.986	293	202	11	11	153	22	134	11	9	19	16
1	1	1	2	2	1	11	99	0.986	555	417	7	1	323	8	302	1	6	6	5
1	1	1	2	2	2	1	99	0.986	2105	1936	22	60	1808	82	1716	60	15	38	28
1	1	1	2	2	2	2	99	0.986	3590	3263	90	237	2993	327	2703	237	60	224	138
1	1	1	2	2	2	3	99	0.986	2247	2008	174	198	1769	372	1452	198	136	264	190
1	1	1	2	2	2	4	99	0.986	1930	1719	260	177	1540	437	1192	177	217	354	279
1	1	1	2	2	2	5	99	0.986	1408	1223	234	136	1093	370	784	136	203	289	233
1	1	1	2	2	2	6	99	0.986	1049	880	173	76	767	249	561	76	156	209	175
1	1	1	2	2	2	7	99	0.986	688	569	81	43	489	124	386	43	72	103	82
1	1	1	2	2	2	8	99	0.986	671	553	60	33	466	93	383	33	51	78	60
1	1	1	2	2	2	9	99	0.986	411	338	20	13	279	33	249	13	20	27	23
1	1	1	2	2	2	10	99	0.986	288	244	14	3	195	17	176	3	13	15	12
1	1	1	2	2	2	11	99	0.986	490	394	12	6	300	18	285	6	11	13	10
1	1	1	3	3	1	1	99	0.96	2361	1993	8	9	1730	17	1595	9	7	12	8
1	1	1	3	3	1	2	99	0.96	5441	4469	19	61	3872	80	3493	61	15	44	21
1	1	1	3	3	1	3	99	0.96	5232	4213	79	169	3567	248	3064	169	48	156	85
1	1	1	3	3	1	4	99	0.96	4680	3688	183	225	3111	408	2521	225	141	291	165
1	1	1	3	3	1	5	99	0.96	3786	2968	292	179	2477	471	1866	179	225	371	258
1	1	1	3	3	1	6	99	0.96	2602	2074	284	102	1735	386	1241	102	239	318	248
1	1	1	3	3	1	7	99	0.96	1468	1154	156	59	954	215	684	59	135	176	145
1	1	1	3	3	1	8	99	0.96	990	756	110	30	597	140	396	30	99	127	105
1	1	1	3	3	1	9	99	0.96	618	483	46	17	374	63	284	17	38	53	39
1	1	1	3	3	1	10	99	0.96	441	358	19	9	286	28	239	9	17	23	19
1	1	1	3	3	1	11	99	0.96	783	628	19	5	458	24	390	5	17	18	17
1	1	1	3	3	2	1	99	0.96	3182	2900	28	84	2641	112	2362	84	20	78	34
1	1	1	3	3	2	2	99	0.96	7249	6696	223	381	5953	604	5011	381	148	435	230
1	1	1	3	3	2	3	99	0.96	5489	5022	395	392	4465	787	3421	392	308	596	382
1	1	1	3	3	2	4	99	0.96	3988	3701	575	294	3271	869	2300	294	458	704	484
1	1	1	3	3	2	5	99	0.96	2958	2687	549	186	2331	735	1507	186	458	624	496
1	1	1	3	3	2	6	99	0.96	1848	1622	356	110	1411	466	899	110	316	404	330
1	1	1	3	3	2	7	99	0.96	1244	1093	170	71	945	241	661	71	148	199	155
1	1	1	3	3	2	8	99	0.96	1092	959	117	45	779	162	562	45	104	146	117
1	1	1	3	3	2	9	99	0.96	620	556	56	27	438	83	334	27	47	72	52
1	1	1	3	3	2	10	99	0.96	463	401	22	15	312	37	259	15	19	32	24
1	1	1	3	3	2	11	99	0.96	727	581	17	12	421	29	360	12	14	27	22
1	1	1	4	4	1	1	99	0.929	784	595	2	1	463	3	411	1	2	3	2
1	1	1	4	4	1	2	99	0.929	1824	1410	16	12	1130	28	953	12	9	20	8
1	1	1	4	4	1	3	99	0.929	1700	1261	32	56	946	88	738	56	18	69	29
1	1	1	4	4	1	4	99	0.929	1590	1117	87	46	773	133	528	46	63	108	73
1	1	1	4	4	1	5	99	0.929	1337	940	111	53	682	164	433	53	82	142	101
1	1	1	4	4	1	6	99	0.929	851	588	87	24	418	111	258	24	72	99	78
1	1	1	4	4	1	7	99	0.929	459	318	67	13	247	80	144	13	60	68	57
1	1	1	4	4	1	8	99	0.929	341	244	49	5	183	54	111	5	44	49	42
1	1	1	4	4	1	9	99	0.929	207	157	14	3	112	17	75	3	11	14	10
1	1	1	4	4	1	10	99	0.929	172	146	11	3	99	14	72	3	10	13	10
1	1	1	4	4	1	11	99	0.929	262	225	4	4	142	8	120	4	4	8	4
1	1	1	4	4	2	1	99	0.929	1130	1023	24	37	883	61	748	37	19	47	26
1	1	1	4	4	2	2	99	0.929	2574	2317	140	139	1905	279	1428	139	85	221	119
1	1	1	4	4	2	3	99	0.929	2120	1946	260	130	1572	390	1019	130	196	335	240
1	1	1	4	4	2	4	99	0.929	1671	1523	286	104	1204	390	722	104	233	335	251
1	1	1	4	4	2	5	99	0.929	1102	965	253	66	754	319	395	66	215	287	220
1	1	1	4	4	2	6	99	0.929	591	514	143	37	411	180	202	37	117	160	125
1	1	1	4	4	2	7	99	0.929	424	364	67	22	272	89	172	22	56	79	60
1	1	1	4	4	2	8	99	0.929	350	297	58	7	212	65	124	7	52	60	52
1	1	1	4	4	2	9	99	0.929	239	199	27	9	138	36	91	9	24	33	24
1	1	1	4	4	2	10	99	0.929	170	150	11	4	102	15	74	4	11	15	11
1	1	1	4	4	2	11	99	0.929	274	237	10	3	124	13	101	3	10	12	11
1	1	2	1	5	1	1	99	0.98	1539	1335	7	7	1101	14	1061	7	5	12	7
1	1	2	1	5	1	2	99	0.98	3237	2609	14	28	2000	42	1868	28	7	31	6
1	1	2	1	5	1	3	99	0.98	2598	1857	27	49	1307	76	1151	49	14	53	17
1	1	2	1	5	1	4	99	0.98	2264	1451	76	58	963	134	770	58	51	108	56
1	1	2	1	5	1	5	99	0.98	1601	944	97	36	565	133	401	36	71	106	71
1	1	2	1	5	1	6	99	0.98	1113	620	94	27	406	121	275	27	74	104	75
1	1	2	1	5	1	7	99	0.98	669	368	63	14	225	77	139	14	56	67	54
1	1	2	1	5	1	8	99	0.98	473	286	40	12	180	52	128	12	31	46	39
1	1	2	1	5	1	9	99	0.98	332	216	20	5	134	25	106	5	17	20	17
1	1	2	1	5	1	10	99	0.98	263	180	7	2	108	9	92	2	7	9	9
1	1	2	1	5	1	11	99	0.98	654	514	12	5	285	17	266	5	10	17	14
1	1	2	1	5	2	1	99	0.98	1903	1718	25	43	1445	68	1348	43	21	54	25
1	1	2	1	5	2	2	99	0.98	3896	3494	112	125	2873	237	2448	125	71	171	83
1	1	2	1	5	2	3	99	0.98	2943	2590	206	151	2070	357	1584	151	140	270	150
1	1	2	1	5	2	4	99	0.98	2083	1841	247	102	1408	349	962	102	183	289	187
1	1	2	1	5	2	5	99	0.98	1337	1115	216	60	853	276	547	60	175	247	187
1	1	2	1	5	2	6	99	0.98	989	810	183	60	616	243	391	60	147	210	155
1	1	2	1	5	2	7	99	0.98	678	577	113	25	427	138	287	25	93	125	92
1	1	2	1	5	2	8	99	0.98	627	539	76	27	377	103	285	27	65	96	68
1	1	2	1	5	2	9	99	0.98	477	418	43	6	285	49	227	6	38	47	38
1	1	2	1	5	2	10	99	0.98	423	393	22	7	278	29	247	7	19	28	19
1	1	2	1	5	2	11	99	0.98	824	684	13	7	361	20	336	7	13	17	12
1	1	2	2	6	1	1	99	0.975	1054	955	1	6	848	7	766	6	0	4	1
1	1	2	2	6	1	2	99	0.975	2024	1788	14	37	1504	51	1271	37	5	37	18
1	1	2	2	6	1	3	99	0.975	1523	1290	38	43	1029	81	774	43	27	63	32
1	1	2	2	6	1	4	99	0.975	1455	1233	99	56	1002	155	724	56	67	107	74
1	1	2	2	6	1	5	99	0.975	1208	1032	143	60	840	203	535	60	105	158	120
1	1	2	2	6	1	6	99	0.975	963	800	134	41	647	175	410	41	119	135	107
1	1	2	2	6	1	7	99	0.975	618	527	79	23	438	102	283	23	62	86	68
1	1	2	2	6	1	8	99	0.975	466	401	45	15	310	60	233	15	38	48	39
1	1	2	2	6	1	9	99	0.975	336	295	30	12	220	42	159	12	25	36	30
1	1	2	2	6	1	10	99	0.975	223	191	20	6	149	26	112	6	17	22	18
1	1	2	2	6	1	11	99	0.975	429	369	11	4	255	15	209	4	6	13	9
1	1	2	2	6	2	1	99	0.975	1280	1212	20	46	1089	66	932	46	10	46	26
1	1	2	2	6	2	2	99	0.975	2418	2297	116	150	1996	266	1563	150	72	180	104
1	1	2	2	6	2	3	99	0.975	1595	1524	186	111	1295	297	891	111	134	218	150
1	1	2	2	6	2	4	99	0.975	1409	1359	283	110	1167	393	696	110	225	318	246
1	1	2	2	6	2	5	99	0.975	1033	956	214	65	837	279	500	65	175	230	182
1	1	2	2	6	2	6	99	0.975	777	720	127	42	599	169	383	42	112	141	114
1	1	2	2	6	2	7	99	0.975	513	483	74	32	383	106	261	32	66	90	75
1	1	2	2	6	2	8	99	0.975	493	451	68	21	371	89	264	21	63	74	69
1	1	2	2	6	2	9	99	0.975	330	297	24	16	239	40	188	16	23	39	33
1	1	2	2	6	2	10	99	0.975	265	250	22	8	167	30	124	8	19	22	19
1	1	2	2	6	2	11	99	0.975	537	479	7	6	303	13	255	6	6	12	9
1	1	2	3	7	1	1	99	0.963	1982	1646	6	7	1241	13	1062	7	4	11	6
1	1	2	3	7	1	2	99	0.963	5255	4193	31	43	3037	74	2455	43	14	56	22
1	1	2	3	7	1	3	99	0.963	5310	4033	83	88	2731	171	2025	88	45	134	59
1	1	2	3	7	1	4	99	0.963	4767	3568	210	125	2289	335	1486	125	117	270	133
1	1	2	3	7	1	5	99	0.963	3964	2850	292	105	1829	397	1097	105	196	337	215
1	1	2	3	7	1	6	99	0.963	2881	2147	227	53	1325	280	781	53	178	240	185
1	1	2	3	7	1	7	99	0.963	1561	1168	142	37	743	179	426	37	106	147	111
1	1	2	3	7	1	8	99	0.963	1014	754	99	17	458	116	271	17	78	100	80
1	1	2	3	7	1	9	99	0.963	570	445	29	11	282	40	198	11	26	37	28
1	1	2	3	7	1	10	99	0.963	392	294	29	4	172	33	114	4	24	32	27
1	1	2	3	7	1	11	99	0.963	521	400	15	2	241	17	200	2	13	15	12
1	1	2	3	7	2	1	99	0.963	3016	2741	25	85	2232	110	1903	85	8	85	26
1	1	2	3	7	2	2	99	0.963	7520	6923	230	313	5619	543	4332	313	126	437	170
1	1	2	3	7	2	3	99	0.963	5907	5417	454	327	4251	781	2938	327	293	632	331
1	1	2	3	7	2	4	99	0.963	4492	4084	612	247	3121	859	1908	247	435	732	448
1	1	2	3	7	2	5	99	0.963	3286	2926	503	162	2223	665	1316	162	398	589	428
1	1	2	3	7	2	6	99	0.963	2001	1765	347	82	1305	429	697	82	277	386	276
1	1	2	3	7	2	7	99	0.963	1222	1078	198	52	790	250	453	52	168	221	171
1	1	2	3	7	2	8	99	0.963	942	824	118	31	573	149	363	31	96	134	105
1	1	2	3	7	2	9	99	0.963	585	510	46	16	352	62	257	16	39	55	39
1	1	2	3	7	2	10	99	0.963	392	340	21	10	237	31	186	10	20	30	17
1	1	2	3	7	2	11	99	0.963	644	552	19	2	316	21	262	2	17	17	12
1	1	2	4	8	1	1	99	0.989	816	719	0	1	508	1	432	1	0	1	0
1	1	2	4	8	1	2	99	0.989	1964	1676	12	13	1180	25	924	13	8	18	10
1	1	2	4	8	1	3	99	0.989	1788	1330	28	26	896	54	628	26	13	36	15
1	1	2	4	8	1	4	99	0.989	1741	1290	77	36	833	113	525	36	49	81	49
1	1	2	4	8	1	5	99	0.989	1368	1006	115	31	622	146	354	31	84	124	97
1	1	2	4	8	1	6	99	0.989	814	612	110	20	395	130	193	20	94	111	91
1	1	2	4	8	1	7	99	0.989	490	361	65	17	252	82	137	17	52	69	54
1	1	2	4	8	1	8	99	0.989	348	275	47	3	186	50	100	3	40	44	37
1	1	2	4	8	1	9	99	0.989	241	200	30	3	119	33	64	3	21	31	26
1	1	2	4	8	1	10	99	0.989	158	131	15	4	85	19	56	4	12	17	13
1	1	2	4	8	1	11	99	0.989	302	270	12	1	158	13	113	1	12	12	12
1	1	2	4	8	2	1	99	0.989	1147	1094	12	22	876	34	715	22	6	22	8
1	1	2	4	8	2	2	99	0.989	2703	2563	108	78	2004	186	1382	78	56	122	65
1	1	2	4	8	2	3	99	0.989	2073	1951	199	82	1473	281	871	82	133	210	137
1	1	2	4	8	2	4	99	0.989	1675	1577	315	56	1187	371	577	56	247	305	226
1	1	2	4	8	2	5	99	0.989	1098	1010	234	43	724	277	321	43	183	235	187
1	1	2	4	8	2	6	99	0.989	672	612	145	27	443	172	206	27	119	151	127
1	1	2	4	8	2	7	99	0.989	448	415	100	14	286	114	145	14	80	103	85
1	1	2	4	8	2	8	99	0.989	382	358	74	14	252	88	146	14	60	78	63
1	1	2	4	8	2	9	99	0.989	303	279	36	8	182	44	116	8	32	40	33
1	1	2	4	8	2	10	99	0.989	184	173	15	1	99	16	57	1	14	15	15
1	1	2	4	8	2	11	99	0.989	388	367	17	3	187	20	137	3	16	17	14
1	2	1	1	1	1	0	5	0.949	489	291	2	3	234	5	229	3	2	5	5
1	2	1	1	1	1	1	0	0.949	14	5	1	0	4	1	2	0	1	1	1
1	2	1	1	1	1	1	1	0.949	2	0	0	0	0	0	0	0	0	0	0
1	2	1	1	1	1	1	2	0.949	1	0	0	0	0	0	0	0	0	0	0
1	2	1	1	1	1	1	3	0.949	106	85	0	0	71	0	69	0	0	0	0
1	2	1	1	1	1	1	4	0.949	48	30	1	0	24	1	22	0	1	1	1
1	2	1	1	1	1	1	5	0.949	402	314	2	1	268	3	256	1	1	3	2
1	2	1	1	1	1	2	0	0.949	90	48	1	0	42	1	36	0	1	1	1
1	2	1	1	1	1	2	1	0.949	2	2	2	0	2	2	0	0	2	1	1
1	2	1	1	1	1	2	2	0.949	1	1	1	0	1	1	0	0	1	1	1
1	2	1	1	1	1	2	3	0.949	424	301	1	0	249	1	237	0	1	1	1
1	2	1	1	1	1	2	4	0.949	244	145	0	1	108	1	94	1	0	1	1
1	2	1	1	1	1	2	5	0.949	509	409	0	7	356	7	337	7	0	4	3
1	2	1	1	1	1	3	0	0.949	60	20	0	1	16	1	16	1	0	0	0
1	2	1	1	1	1	3	1	0.949	8	5	5	0	5	5	0	0	3	4	3
1	2	1	1	1	1	3	2	0.949	6	3	3	0	3	3	0	0	1	3	1
1	2	1	1	1	1	3	3	0.949	205	132	2	1	103	3	99	1	1	2	1
1	2	1	1	1	1	3	4	0.949	195	96	0	2	59	2	56	2	0	2	2
1	2	1	1	1	1	3	5	0.949	442	305	2	11	237	13	212	11	2	4	2
1	2	1	1	1	1	4	0	0.949	60	20	1	0	13	1	9	0	0	1	1
1	2	1	1	1	1	4	1	0.949	7	4	4	0	4	4	0	0	4	4	4
1	2	1	1	1	1	4	2	0.949	7	6	6	0	6	6	0	0	4	6	4
1	2	1	1	1	1	4	3	0.949	191	130	1	2	91	3	84	2	1	1	1
1	2	1	1	1	1	4	4	0.949	225	106	0	2	63	2	52	2	0	1	1
1	2	1	1	1	1	4	5	0.949	455	257	10	8	180	18	141	8	6	10	7
1	2	1	1	1	1	5	0	0.949	74	23	1	1	16	2	11	1	1	2	1
1	2	1	1	1	1	5	1	0.949	18	13	13	0	13	13	0	0	13	11	11
1	2	1	1	1	1	5	2	0.949	4	2	2	0	2	2	0	0	2	2	2
1	2	1	1	1	1	5	3	0.949	158	104	3	1	68	4	59	1	3	4	3
1	2	1	1	1	1	5	4	0.949	226	97	5	1	54	6	40	1	5	6	6
1	2	1	1	1	1	5	5	0.949	316	159	15	5	110	20	83	5	13	15	13
1	2	1	1	1	1	6	0	0.949	59	13	1	0	7	1	5	0	1	1	1
1	2	1	1	1	1	6	1	0.949	21	15	15	0	15	15	0	0	13	14	13
1	2	1	1	1	1	6	2	0.949	7	5	5	0	5	5	0	0	5	5	5
1	2	1	1	1	1	6	3	0.949	112	64	3	0	49	3	40	0	3	3	3
1	2	1	1	1	1	6	4	0.949	193	63	4	2	37	6	25	2	4	2	1
1	2	1	1	1	1	6	5	0.949	210	98	9	4	66	13	42	4	5	13	8
1	2	1	1	1	1	7	0	0.949	30	3	1	0	2	1	1	0	1	1	1
1	2	1	1	1	1	7	1	0.949	17	11	11	0	11	11	0	0	10	9	8
1	2	1	1	1	1	7	2	0.949	1	1	1	0	1	1	0	0	1	1	1
1	2	1	1	1	1	7	3	0.949	66	44	0	0	26	0	23	0	0	0	0
1	2	1	1	1	1	7	4	0.949	118	48	7	1	24	8	12	1	5	7	5
1	2	1	1	1	1	7	5	0.949	101	43	5	2	27	7	20	2	3	6	4
1	2	1	1	1	1	8	0	0.949	34	7	1	0	4	1	1	0	1	1	1
1	2	1	1	1	1	8	1	0.949	8	8	8	0	8	8	0	0	8	7	7
1	2	1	1	1	1	8	2	0.949	4	4	4	0	4	4	0	0	3	4	3
1	2	1	1	1	1	8	3	0.949	50	36	0	1	27	1	26	1	0	1	0
1	2	1	1	1	1	8	4	0.949	68	26	1	1	17	2	11	1	1	1	1
1	2	1	1	1	1	8	5	0.949	66	27	2	0	14	2	9	0	2	1	1
1	2	1	1	1	1	9	0	0.949	18	6	0	0	5	0	5	0	0	0	0
1	2	1	1	1	1	9	1	0.949	7	7	7	0	7	7	0	0	7	6	6
1	2	1	1	1	1	9	2	0.949	3	3	3	0	3	3	0	0	3	3	3
1	2	1	1	1	1	9	3	0.949	45	30	1	1	25	2	23	1	1	2	2
1	2	1	1	1	1	9	4	0.949	64	35	1	1	17	2	14	1	1	1	1
1	2	1	1	1	1	9	5	0.949	31	15	4	0	12	4	8	0	4	3	3
1	2	1	1	1	1	10	0	0.949	14	5	0	0	2	0	2	0	0	0	0
1	2	1	1	1	1	10	1	0.949	4	4	4	0	4	4	0	0	4	4	4
1	2	1	1	1	1	10	3	0.949	35	25	1	0	20	1	19	0	1	1	1
1	2	1	1	1	1	10	4	0.949	39	28	3	0	16	3	13	0	2	3	3
1	2	1	1	1	1	10	5	0.949	23	14	1	0	6	1	4	0	0	1	0
1	2	1	1	1	1	11	0	0.949	21	11	0	0	6	0	5	0	0	0	0
1	2	1	1	1	1	11	1	0.949	5	5	5	0	5	5	0	0	4	5	5
1	2	1	1	1	1	11	3	0.949	68	59	0	0	36	0	34	0	0	0	0
1	2	1	1	1	1	11	4	0.949	95	64	0	0	29	0	27	0	0	0	0
1	2	1	1	1	1	11	5	0.949	27	21	1	0	11	1	10	0	1	1	1
1	2	1	1	1	2	0	5	0.949	620	431	2	5	355	7	337	5	2	6	3
1	2	1	1	1	2	1	0	0.949	6	4	0	0	3	0	3	0	0	0	0
1	2	1	1	1	2	1	2	0.949	2	2	2	0	2	2	0	0	0	0	0
1	2	1	1	1	2	1	3	0.949	172	135	0	3	114	3	111	3	0	2	2
1	2	1	1	1	2	1	4	0.949	55	35	0	0	27	0	26	0	0	0	0
1	2	1	1	1	2	1	5	0.949	496	428	3	12	366	15	353	12	1	10	5
1	2	1	1	1	2	2	0	0.949	83	41	2	0	36	2	26	0	1	1	0
1	2	1	1	1	2	2	1	0.949	12	11	11	0	11	11	0	0	9	10	9
1	2	1	1	1	2	2	2	0.949	19	14	14	0	14	14	0	0	8	8	5
1	2	1	1	1	2	2	3	0.949	539	450	1	5	376	6	355	5	1	4	1
1	2	1	1	1	2	2	4	0.949	232	163	2	3	119	5	105	3	1	4	2
1	2	1	1	1	2	2	5	0.949	744	668	14	30	571	44	512	30	13	29	18
1	2	1	1	1	2	3	0	0.949	55	27	2	2	16	4	11	2	2	4	3
1	2	1	1	1	2	3	1	0.949	33	27	27	0	27	27	0	0	23	26	25
1	2	1	1	1	2	3	2	0.949	22	18	18	0	18	18	0	0	11	17	14
1	2	1	1	1	2	3	3	0.949	361	303	2	4	253	6	233	4	2	5	3
1	2	1	1	1	2	3	4	0.949	233	172	6	2	120	8	95	2	5	5	5
1	2	1	1	1	2	3	5	0.949	613	537	36	24	447	60	336	24	33	47	36
1	2	1	1	1	2	4	0	0.949	50	25	1	1	15	2	9	1	0	1	1
1	2	1	1	1	2	4	1	0.949	38	34	34	0	34	34	0	0	31	32	32
1	2	1	1	1	2	4	2	0.949	24	18	18	0	18	18	0	0	11	16	13
1	2	1	1	1	2	4	3	0.949	280	241	1	1	198	2	173	1	1	2	1
1	2	1	1	1	2	4	4	0.949	235	175	16	4	109	20	76	4	14	16	14
1	2	1	1	1	2	4	5	0.949	400	329	29	17	243	46	173	17	27	36	27
1	2	1	1	1	2	5	0	0.949	55	29	3	0	17	3	11	0	3	1	1
1	2	1	1	1	2	5	1	0.949	35	27	27	0	27	27	0	0	26	24	23
1	2	1	1	1	2	5	2	0.949	6	5	5	0	5	5	0	0	4	4	4
1	2	1	1	1	2	5	3	0.949	194	172	4	2	141	6	128	2	4	5	4
1	2	1	1	1	2	5	4	0.949	177	128	8	4	72	12	42	4	6	10	10
1	2	1	1	1	2	5	5	0.949	267	211	18	9	153	27	113	9	14	23	16
1	2	1	1	1	2	6	0	0.949	44	19	1	0	13	1	9	0	1	1	1
1	2	1	1	1	2	6	1	0.949	36	27	27	0	27	27	0	0	27	24	24
1	2	1	1	1	2	6	2	0.949	12	10	10	0	10	10	0	0	9	10	9
1	2	1	1	1	2	6	3	0.949	127	111	0	1	78	1	73	1	0	1	0
1	2	1	1	1	2	6	4	0.949	120	82	4	1	35	5	23	1	4	4	3
1	2	1	1	1	2	6	5	0.949	113	84	13	7	61	20	43	7	12	13	11
1	2	1	1	1	2	7	0	0.949	34	11	2	0	7	2	3	0	2	2	2
1	2	1	1	1	2	7	1	0.949	26	23	23	0	23	23	0	0	23	23	23
1	2	1	1	1	2	7	2	0.949	6	6	6	0	6	6	0	0	5	6	5
1	2	1	1	1	2	7	3	0.949	87	69	1	0	52	1	47	0	1	0	0
1	2	1	1	1	2	7	4	0.949	82	54	5	0	23	5	14	0	5	5	5
1	2	1	1	1	2	7	5	0.949	62	50	8	1	31	9	20	1	7	9	8
1	2	1	1	1	2	8	0	0.949	33	15	3	0	10	3	5	0	3	3	3
1	2	1	1	1	2	8	1	0.949	14	14	14	0	14	14	0	0	14	13	13
1	2	1	1	1	2	8	2	0.949	7	7	7	0	7	7	0	0	5	6	5
1	2	1	1	1	2	8	3	0.949	112	98	0	1	76	1	72	1	0	1	0
1	2	1	1	1	2	8	4	0.949	80	59	3	2	27	5	21	2	2	2	1
1	2	1	1	1	2	8	5	0.949	56	42	7	2	30	9	18	2	5	7	6
1	2	1	1	1	2	9	0	0.949	16	11	0	0	5	0	5	0	0	0	0
1	2	1	1	1	2	9	1	0.949	13	12	12	0	12	12	0	0	12	11	11
1	2	1	1	1	2	9	2	0.949	5	5	5	0	5	5	0	0	3	5	4
1	2	1	1	1	2	9	3	0.949	95	85	3	0	65	3	60	0	3	3	3
1	2	1	1	1	2	9	4	0.949	69	52	4	3	27	7	20	3	4	7	4
1	2	1	1	1	2	9	5	0.949	47	40	4	0	25	4	18	0	4	3	3
1	2	1	1	1	2	10	0	0.949	18	13	2	0	5	2	3	0	1	2	2
1	2	1	1	1	2	10	1	0.949	13	12	12	0	12	12	0	0	11	12	12
1	2	1	1	1	2	10	2	0.949	2	2	2	0	2	2	0	0	2	2	2
1	2	1	1	1	2	10	3	0.949	67	61	0	0	51	0	49	0	0	0	0
1	2	1	1	1	2	10	4	0.949	66	52	3	0	24	3	17	0	3	3	3
1	2	1	1	1	2	10	5	0.949	35	31	1	0	23	1	21	0	1	1	1
1	2	1	1	1	2	11	0	0.949	28	12	0	0	5	0	5	0	0	0	0
1	2	1	1	1	2	11	1	0.949	2	2	2	0	2	2	0	0	2	2	2
1	2	1	1	1	2	11	2	0.949	1	0	0	0	0	0	0	0	0	0	0
1	2	1	1	1	2	11	3	0.949	108	100	0	0	69	0	68	0	0	0	0
1	2	1	1	1	2	11	4	0.949	121	109	2	0	34	2	30	0	2	2	2
1	2	1	1	1	2	11	5	0.949	61	51	1	1	33	2	31	1	1	2	2
1	2	1	2	2	1	0	5	0.959	992	552	0	4	496	4	492	4	0	4	2
1	2	1	2	2	1	1	0	0.959	75	38	0	1	33	1	33	1	0	1	0
1	2	1	2	2	1	1	1	0.959	1	1	1	0	1	1	0	0	0	1	1
1	2	1	2	2	1	1	3	0.959	390	266	0	1	241	1	237	1	0	1	0
1	2	1	2	2	1	1	4	0.959	31	21	0	0	15	0	14	0	0	0	0
1	2	1	2	2	1	1	5	0.959	824	670	1	2	634	3	627	2	1	3	1
1	2	1	2	2	1	2	0	0.959	334	127	0	1	111	1	108	1	0	1	0
1	2	1	2	2	1	2	1	0.959	1	1	1	0	1	1	0	0	1	1	1
1	2	1	2	2	1	2	2	0.959	12	7	7	0	7	7	0	0	5	6	5
1	2	1	2	2	1	2	3	0.959	1167	849	0	8	747	8	733	8	0	8	1
1	2	1	2	2	1	2	4	0.959	121	77	0	1	53	1	45	1	0	0	0
1	2	1	2	2	1	2	5	0.959	1023	765	3	13	717	16	703	13	2	10	5
1	2	1	2	2	1	3	0	0.959	350	115	4	7	102	11	90	7	2	9	4
1	2	1	2	2	1	3	1	0.959	13	9	9	0	9	9	0	0	8	9	7
1	2	1	2	2	1	3	2	0.959	19	12	12	0	12	12	0	0	9	12	9
1	2	1	2	2	1	3	3	0.959	569	374	0	0	332	0	316	0	0	0	0
1	2	1	2	2	1	3	4	0.959	117	64	1	0	43	1	31	0	1	0	0
1	2	1	2	2	1	3	5	0.959	993	568	11	27	509	38	483	27	6	28	13
1	2	1	2	2	1	4	0	0.959	372	99	6	8	84	14	75	8	4	10	5
1	2	1	2	2	1	4	1	0.959	34	28	28	0	28	28	0	0	24	28	24
1	2	1	2	2	1	4	2	0.959	43	30	30	0	30	30	0	0	22	25	23
1	2	1	2	2	1	4	3	0.959	391	261	0	3	230	3	222	3	0	3	3
1	2	1	2	2	1	4	4	0.959	120	68	2	2	45	4	36	2	1	2	1
1	2	1	2	2	1	4	5	0.959	672	370	21	42	334	63	296	42	18	44	31
1	2	1	2	2	1	5	0	0.959	297	82	6	11	69	17	61	11	6	17	8
1	2	1	2	2	1	5	1	0.959	64	44	44	0	44	44	0	0	42	39	37
1	2	1	2	2	1	5	2	0.959	43	32	32	0	32	32	0	0	22	25	16
1	2	1	2	2	1	5	3	0.959	336	239	1	1	203	2	189	1	1	1	1
1	2	1	2	2	1	5	4	0.959	106	54	1	5	34	6	23	5	1	5	4
1	2	1	2	2	1	5	5	0.959	487	272	24	31	245	55	205	31	18	35	23
1	2	1	2	2	1	6	0	0.959	304	84	8	5	64	13	50	5	8	11	8
1	2	1	2	2	1	6	1	0.959	80	66	66	0	66	66	0	0	58	64	55
1	2	1	2	2	1	6	2	0.959	48	37	37	0	37	37	0	0	28	33	26
1	2	1	2	2	1	6	3	0.959	284	195	1	1	162	2	156	1	1	2	1
1	2	1	2	2	1	6	4	0.959	113	68	4	3	40	7	29	3	2	5	3
1	2	1	2	2	1	6	5	0.959	301	150	23	20	126	43	99	20	20	33	20
1	2	1	2	2	1	7	0	0.959	192	59	1	10	45	11	41	10	0	9	2
1	2	1	2	2	1	7	1	0.959	41	26	26	0	26	26	0	0	25	23	22
1	2	1	2	2	1	7	2	0.959	17	12	12	0	12	12	0	0	11	12	10
1	2	1	2	2	1	7	3	0.959	179	133	1	3	115	4	111	3	0	4	3
1	2	1	2	2	1	7	4	0.959	61	30	1	2	21	3	18	2	0	2	1
1	2	1	2	2	1	7	5	0.959	184	106	12	12	93	24	80	12	12	21	14
1	2	1	2	2	1	8	0	0.959	146	34	2	1	28	3	25	1	2	3	3
1	2	1	2	2	1	8	1	0.959	40	29	29	0	29	29	0	0	28	27	23
1	2	1	2	2	1	8	2	0.959	14	10	10	0	10	10	0	0	9	9	8
1	2	1	2	2	1	8	3	0.959	153	121	1	0	103	1	96	0	1	1	1
1	2	1	2	2	1	8	4	0.959	55	33	2	0	20	2	13	0	2	2	2
1	2	1	2	2	1	8	5	0.959	113	64	7	4	57	11	45	4	6	7	7
1	2	1	2	2	1	9	0	0.959	105	22	1	0	17	1	15	0	1	0	0
1	2	1	2	2	1	9	1	0.959	22	15	15	0	15	15	0	0	14	14	13
1	2	1	2	2	1	9	2	0.959	10	6	6	0	6	6	0	0	4	6	4
1	2	1	2	2	1	9	3	0.959	160	122	0	0	98	0	97	0	0	0	0
1	2	1	2	2	1	9	4	0.959	42	30	0	1	12	1	12	1	0	0	0
1	2	1	2	2	1	9	5	0.959	60	43	5	4	37	9	30	4	5	7	5
1	2	1	2	2	1	10	0	0.959	61	16	0	0	10	0	8	0	0	0	0
1	2	1	2	2	1	10	1	0.959	10	7	7	0	7	7	0	0	7	6	6
1	2	1	2	2	1	10	2	0.959	9	7	7	0	7	7	0	0	7	7	7
1	2	1	2	2	1	10	3	0.959	90	69	0	0	59	0	59	0	0	0	0
1	2	1	2	2	1	10	4	0.959	41	30	1	0	12	1	8	0	1	1	1
1	2	1	2	2	1	10	5	0.959	45	30	0	0	27	0	26	0	0	0	0
1	2	1	2	2	1	11	0	0.959	92	26	0	0	21	0	21	0	0	0	0
1	2	1	2	2	1	11	1	0.959	5	4	4	0	4	4	0	0	2	4	4
1	2	1	2	2	1	11	2	0.959	1	0	0	0	0	0	0	0	0	0	0
1	2	1	2	2	1	11	3	0.959	248	203	0	0	174	0	171	0	0	0	0
1	2	1	2	2	1	11	4	0.959	86	64	0	0	28	0	26	0	0	0	0
1	2	1	2	2	1	11	5	0.959	54	37	1	1	32	2	30	1	0	1	0
1	2	1	2	2	2	0	5	0.959	1163	796	2	12	704	14	700	12	2	11	4
1	2	1	2	2	2	1	0	0.959	29	15	0	0	14	0	14	0	0	0	0
1	2	1	2	2	2	1	1	0.959	2	2	2	0	2	2	0	0	1	2	1
1	2	1	2	2	2	1	2	0.959	7	6	6	0	6	6	0	0	4	6	4
1	2	1	2	2	2	1	3	0.959	495	412	0	3	376	3	365	3	0	1	1
1	2	1	2	2	2	1	4	0.959	32	27	0	0	19	0	19	0	0	0	0
1	2	1	2	2	2	1	5	0.959	1056	951	3	21	911	24	890	21	2	13	2
1	2	1	2	2	2	2	0	0.959	149	77	1	7	71	8	65	7	1	5	1
1	2	1	2	2	2	2	1	0.959	35	30	30	0	30	30	0	0	25	26	22
1	2	1	2	2	2	2	2	0.959	71	51	51	0	51	51	0	0	34	42	29
1	2	1	2	2	2	2	3	0.959	1305	1145	4	19	1055	23	1003	19	3	18	8
1	2	1	2	2	2	2	4	0.959	204	174	4	12	152	16	137	12	3	16	7
1	2	1	2	2	2	2	5	0.959	1453	1345	41	81	1262	122	1167	81	34	80	39
1	2	1	2	2	2	3	0	0.959	105	48	6	4	46	10	33	4	5	8	6
1	2	1	2	2	2	3	1	0.959	72	63	63	0	63	63	0	0	55	54	45
1	2	1	2	2	2	3	2	0.959	84	69	69	0	69	69	0	0	51	60	51
1	2	1	2	2	2	3	3	0.959	721	665	3	18	599	21	555	18	3	17	8
1	2	1	2	2	2	3	4	0.959	177	154	6	5	112	11	94	5	4	10	6
1	2	1	2	2	2	3	5	0.959	760	672	68	66	619	134	521	66	59	94	59
1	2	1	2	2	2	4	0	0.959	87	39	8	4	35	12	25	4	5	9	5
1	2	1	2	2	2	4	1	0.959	121	110	110	0	110	110	0	0	99	105	95
1	2	1	2	2	2	4	2	0.959	80	64	64	0	64	64	0	0	54	58	49
1	2	1	2	2	2	4	3	0.959	627	559	1	10	513	11	490	10	1	8	5
1	2	1	2	2	2	4	4	0.959	176	157	9	7	115	16	76	7	6	13	7
1	2	1	2	2	2	4	5	0.959	515	458	70	60	414	130	322	60	60	104	75
1	2	1	2	2	2	5	0	0.959	84	32	5	3	27	8	18	3	4	7	6
1	2	1	2	2	2	5	1	0.959	152	133	133	0	133	133	0	0	126	128	122
1	2	1	2	2	2	5	2	0.959	62	49	49	0	49	49	0	0	40	45	36
1	2	1	2	2	2	5	3	0.959	459	405	3	8	360	11	343	8	2	11	6
1	2	1	2	2	2	5	4	0.959	146	123	9	5	88	14	69	5	6	12	6
1	2	1	2	2	2	5	5	0.959	345	283	54	32	254	86	186	32	49	68	53
1	2	1	2	2	2	6	0	0.959	95	40	7	2	31	9	23	2	7	8	6
1	2	1	2	2	2	6	1	0.959	122	103	103	0	103	103	0	0	94	100	95
1	2	1	2	2	2	6	2	0.959	56	45	45	0	45	45	0	0	32	41	33
1	2	1	2	2	2	6	3	0.959	376	332	3	5	288	8	271	5	2	7	5
1	2	1	2	2	2	6	4	0.959	103	85	2	6	49	8	35	6	1	8	5
1	2	1	2	2	2	6	5	0.959	204	161	30	14	146	44	110	14	25	32	24
1	2	1	2	2	2	7	0	0.959	77	32	3	2	25	5	19	2	3	4	3
1	2	1	2	2	2	7	1	0.959	71	60	60	0	60	60	0	0	54	58	54
1	2	1	2	2	2	7	2	0.959	35	27	27	0	27	27	0	0	20	24	17
1	2	1	2	2	2	7	3	0.959	261	216	1	0	180	1	170	0	1	1	1
1	2	1	2	2	2	7	4	0.959	80	62	2	4	35	6	23	4	1	6	4
1	2	1	2	2	2	7	5	0.959	144	106	12	7	98	19	84	7	11	11	8
1	2	1	2	2	2	8	0	0.959	68	23	0	1	15	1	11	1	0	1	0
1	2	1	2	2	2	8	1	0.959	54	45	45	0	45	45	0	0	39	44	37
1	2	1	2	2	2	8	2	0.959	15	11	11	0	11	11	0	0	7	11	8
1	2	1	2	2	2	8	3	0.959	280	243	0	4	206	4	201	4	0	4	1
1	2	1	2	2	2	8	4	0.959	82	69	5	2	39	7	29	2	4	6	4
1	2	1	2	2	2	8	5	0.959	113	93	4	8	84	12	77	8	4	10	6
1	2	1	2	2	2	9	0	0.959	61	31	2	0	24	2	21	0	2	2	2
1	2	1	2	2	2	9	1	0.959	14	13	13	0	13	13	0	0	12	13	13
1	2	1	2	2	2	9	2	0.959	7	4	4	0	4	4	0	0	3	4	4
1	2	1	2	2	2	9	3	0.959	189	162	0	0	142	0	137	0	0	0	0
1	2	1	2	2	2	9	4	0.959	60	50	0	0	29	0	26	0	0	0	0
1	2	1	2	2	2	9	5	0.959	56	45	1	5	41	6	39	5	1	6	4
1	2	1	2	2	2	10	0	0.959	30	14	0	0	10	0	10	0	0	0	0
1	2	1	2	2	2	10	1	0.959	12	12	12	0	12	12	0	0	11	12	11
1	2	1	2	2	2	10	2	0.959	4	4	4	0	4	4	0	0	2	4	2
1	2	1	2	2	2	10	3	0.959	144	125	0	0	105	0	104	0	0	0	0
1	2	1	2	2	2	10	4	0.959	43	37	0	0	11	0	10	0	0	0	0
1	2	1	2	2	2	10	5	0.959	39	31	1	0	25	1	24	0	1	1	1
1	2	1	2	2	2	11	0	0.959	57	23	0	0	15	0	15	0	0	0	0
1	2	1	2	2	2	11	1	0.959	8	7	7	0	7	7	0	0	6	6	6
1	2	1	2	2	2	11	2	0.959	2	2	2	0	2	2	0	0	2	2	2
1	2	1	2	2	2	11	3	0.959	233	206	0	2	158	2	154	2	0	2	1
1	2	1	2	2	2	11	4	0.959	73	63	0	1	18	1	16	1	0	1	0
1	2	1	2	2	2	11	5	0.959	90	68	2	1	55	3	52	1	2	1	1
1	2	1	3	3	1	0	5	0.952	1910	1095	7	3	855	10	792	3	7	10	7
1	2	1	3	3	1	1	0	0.952	111	56	0	1	50	1	44	1	0	1	1
1	2	1	3	3	1	1	1	0.952	3	3	3	0	3	3	0	0	2	3	3
1	2	1	3	3	1	1	2	0.952	2	2	2	0	2	2	0	0	2	1	1
1	2	1	3	3	1	1	3	0.952	419	304	0	1	260	1	218	1	0	1	0
1	2	1	3	3	1	1	4	0.952	122	88	0	0	56	0	45	0	0	0	0
1	2	1	3	3	1	1	5	0.952	1517	1087	7	6	963	13	887	6	5	12	8
1	2	1	3	3	1	2	0	0.952	536	234	4	0	189	4	162	0	3	4	3
1	2	1	3	3	1	2	1	0.952	11	9	9	0	9	9	0	0	8	9	7
1	2	1	3	3	1	2	2	0.952	20	13	13	0	13	13	0	0	9	9	5
1	2	1	3	3	1	2	3	0.952	1773	1279	1	13	1087	14	947	13	0	9	2
1	2	1	3	3	1	2	4	0.952	492	308	0	1	226	1	175	1	0	1	0
1	2	1	3	3	1	2	5	0.952	2489	1727	11	35	1543	46	1411	35	9	31	14
1	2	1	3	3	1	3	0	0.952	459	160	6	3	139	9	116	3	4	7	3
1	2	1	3	3	1	3	1	0.952	23	20	20	0	20	20	0	0	17	15	14
1	2	1	3	3	1	3	2	0.952	43	35	35	0	35	35	0	0	20	24	15
1	2	1	3	3	1	3	3	0.952	1297	928	4	9	754	13	639	9	3	12	5
1	2	1	3	3	1	3	4	0.952	473	323	2	7	240	9	164	7	1	5	4
1	2	1	3	3	1	3	5	0.952	2468	1391	28	65	1211	93	1011	65	25	65	39
1	2	1	3	3	1	4	0	0.952	463	165	16	12	129	28	92	12	13	22	18
1	2	1	3	3	1	4	1	0.952	76	64	64	0	64	64	0	0	58	49	47
1	2	1	3	3	1	4	2	0.952	65	43	43	0	43	43	0	0	27	32	25
1	2	1	3	3	1	4	3	0.952	1024	705	9	6	569	15	480	6	8	12	8
1	2	1	3	3	1	4	4	0.952	500	292	3	9	188	12	134	9	3	10	7
1	2	1	3	3	1	4	5	0.952	1993	960	59	83	820	142	645	83	49	89	59
1	2	1	3	3	1	5	0	0.952	434	129	11	9	102	20	77	9	8	18	11
1	2	1	3	3	1	5	1	0.952	149	112	112	0	112	112	0	0	103	95	90
1	2	1	3	3	1	5	2	0.952	69	49	49	0	49	49	0	0	28	43	31
1	2	1	3	3	1	5	3	0.952	847	601	8	6	499	14	411	6	7	12	8
1	2	1	3	3	1	5	4	0.952	410	247	12	6	166	18	96	6	7	15	10
1	2	1	3	3	1	5	5	0.952	1402	664	85	56	543	141	376	56	70	99	77
1	2	1	3	3	1	6	0	0.952	313	86	13	4	62	17	42	4	12	17	14
1	2	1	3	3	1	6	1	0.952	155	125	125	0	125	125	0	0	111	110	104
1	2	1	3	3	1	6	2	0.952	63	45	45	0	45	45	0	0	27	36	28
1	2	1	3	3	1	6	3	0.952	695	455	7	8	352	15	292	8	4	9	5
1	2	1	3	3	1	6	4	0.952	349	202	11	3	123	14	79	3	8	13	8
1	2	1	3	3	1	6	5	0.952	1000	475	85	38	401	123	261	38	80	93	78
1	2	1	3	3	1	7	0	0.952	202	57	2	3	45	5	35	3	2	3	1
1	2	1	3	3	1	7	1	0.952	139	112	112	0	112	112	0	0	103	108	105
1	2	1	3	3	1	7	2	0.952	24	18	18	0	18	18	0	0	12	15	11
1	2	1	3	3	1	7	3	0.952	392	266	8	2	210	10	171	2	7	8	7
1	2	1	3	3	1	7	4	0.952	218	132	3	5	77	8	60	5	2	8	5
1	2	1	3	3	1	7	5	0.952	559	248	52	22	209	74	133	22	48	58	48
1	2	1	3	3	1	8	0	0.952	151	41	6	2	31	8	20	2	5	7	6
1	2	1	3	3	1	8	1	0.952	75	64	64	0	64	64	0	0	60	62	61
1	2	1	3	3	1	8	2	0.952	14	10	10	0	10	10	0	0	7	7	6
1	2	1	3	3	1	8	3	0.952	267	174	1	1	130	2	106	1	0	2	1
1	2	1	3	3	1	8	4	0.952	159	83	4	3	53	7	35	3	4	6	6
1	2	1	3	3	1	8	5	0.952	269	118	15	10	87	25	64	10	15	19	15
1	2	1	3	3	1	9	0	0.952	115	36	6	1	27	7	15	1	6	7	6
1	2	1	3	3	1	9	1	0.952	41	37	37	0	37	37	0	0	33	34	34
1	2	1	3	3	1	9	2	0.952	7	5	5	0	5	5	0	0	2	5	3
1	2	1	3	3	1	9	3	0.952	219	148	2	0	120	2	96	0	2	2	2
1	2	1	3	3	1	9	4	0.952	118	75	3	0	39	3	22	0	3	3	2
1	2	1	3	3	1	9	5	0.952	163	86	19	1	63	20	35	1	17	16	15
1	2	1	3	3	1	10	0	0.952	73	31	0	0	20	0	14	0	0	0	0
1	2	1	3	3	1	10	1	0.952	18	15	15	0	15	15	0	0	15	15	15
1	2	1	3	3	1	10	2	0.952	2	2	2	0	2	2	0	0	2	2	2
1	2	1	3	3	1	10	3	0.952	174	128	1	0	96	1	81	0	1	1	1
1	2	1	3	3	1	10	4	0.952	87	59	1	1	32	2	24	1	1	2	1
1	2	1	3	3	1	10	5	0.952	89	51	5	1	37	6	30	1	5	6	6
1	2	1	3	3	1	11	0	0.952	127	49	0	0	30	0	22	0	0	0	0
1	2	1	3	3	1	11	1	0.952	14	13	13	0	13	13	0	0	12	11	10
1	2	1	3	3	1	11	2	0.952	4	3	3	0	3	3	0	0	3	2	2
1	2	1	3	3	1	11	3	0.952	335	281	1	2	221	3	202	2	1	3	1
1	2	1	3	3	1	11	4	0.952	187	142	3	1	68	4	47	1	3	4	3
1	2	1	3	3	1	11	5	0.952	169	107	6	2	75	8	61	2	5	7	5
1	2	1	3	3	2	0	5	0.952	2128	1460	9	15	1186	24	1104	15	8	16	10
1	2	1	3	3	2	1	0	0.952	73	39	1	0	32	1	25	0	1	1	1
1	2	1	3	3	2	1	1	0.952	10	5	5	0	5	5	0	0	5	3	3
1	2	1	3	3	2	1	2	0.952	15	8	8	0	8	8	0	0	5	7	3
1	2	1	3	3	2	1	3	0.952	557	456	1	4	403	5	355	4	1	5	3
1	2	1	3	3	2	1	4	0.952	114	82	1	2	69	3	55	2	1	3	3
1	2	1	3	3	2	1	5	0.952	1973	1687	17	49	1502	66	1341	49	14	50	31
1	2	1	3	3	2	2	0	0.952	317	179	6	5	148	11	125	5	6	9	6
1	2	1	3	3	2	2	1	0.952	56	48	48	0	48	48	0	0	40	41	38
1	2	1	3	3	2	2	2	0.952	124	104	104	0	104	104	0	0	65	76	54
1	2	1	3	3	2	2	3	0.952	2225	1914	7	32	1703	39	1489	32	6	30	16
1	2	1	3	3	2	2	4	0.952	655	539	14	9	411	23	317	9	8	14	8
1	2	1	3	3	2	2	5	0.952	3620	3263	108	188	2977	296	2479	188	92	208	122
1	2	1	3	3	2	3	0	0.952	230	107	7	6	83	13	57	6	5	12	6
1	2	1	3	3	2	3	1	0.952	154	142	142	0	142	142	0	0	134	120	114
1	2	1	3	3	2	3	2	0.952	147	123	123	0	123	123	0	0	82	103	80
1	2	1	3	3	2	3	3	0.952	1619	1469	7	25	1308	32	1149	25	6	19	16
1	2	1	3	3	2	3	4	0.952	574	510	19	19	386	38	276	19	13	31	15
1	2	1	3	3	2	3	5	0.952	2393	2130	198	161	1926	359	1429	161	179	254	172
1	2	1	3	3	2	4	0	0.952	173	90	16	7	75	23	42	7	14	21	17
1	2	1	3	3	2	4	1	0.952	278	253	253	0	253	253	0	0	240	228	222
1	2	1	3	3	2	4	2	0.952	121	106	106	0	106	106	0	0	61	90	64
1	2	1	3	3	2	4	3	0.952	1128	1009	9	13	884	22	755	13	8	18	12
1	2	1	3	3	2	4	4	0.952	428	376	21	15	278	36	188	15	18	31	21
1	2	1	3	3	2	4	5	0.952	1585	1340	218	122	1171	340	784	122	206	272	210
1	2	1	3	3	2	5	0	0.952	140	66	11	1	49	12	26	1	7	11	9
1	2	1	3	3	2	5	1	0.952	331	307	307	0	307	307	0	0	292	285	278
1	2	1	3	3	2	5	2	0.952	88	73	73	0	73	73	0	0	51	64	49
1	2	1	3	3	2	5	3	0.952	843	730	9	14	647	23	554	14	7	19	13
1	2	1	3	3	2	5	4	0.952	380	327	27	10	239	37	149	10	24	31	25
1	2	1	3	3	2	5	5	0.952	1088	867	206	65	749	271	439	65	191	206	172
1	2	1	3	3	2	6	0	0.952	146	75	17	2	58	19	30	2	16	18	17
1	2	1	3	3	2	6	1	0.952	283	256	256	0	256	256	0	0	250	235	230
1	2	1	3	3	2	6	2	0.952	67	56	56	0	56	56	0	0	37	49	38
1	2	1	3	3	2	6	3	0.952	555	476	6	8	395	14	337	8	5	12	10
1	2	1	3	3	2	6	4	0.952	260	210	8	6	144	14	96	6	7	12	8
1	2	1	3	3	2	6	5	0.952	671	512	134	36	439	170	245	36	125	135	116
1	2	1	3	3	2	7	0	0.952	102	41	8	3	33	11	18	3	8	11	11
1	2	1	3	3	2	7	1	0.952	148	130	130	0	130	130	0	0	121	122	119
1	2	1	3	3	2	7	2	0.952	36	34	34	0	34	34	0	0	23	31	22
1	2	1	3	3	2	7	3	0.952	397	338	6	1	270	7	226	1	6	5	5
1	2	1	3	3	2	7	4	0.952	198	158	9	8	94	17	63	8	8	11	7
1	2	1	3	3	2	7	5	0.952	355	261	55	22	212	77	133	22	52	63	53
1	2	1	3	3	2	8	0	0.952	103	49	6	4	37	10	29	4	6	9	6
1	2	1	3	3	2	8	1	0.952	102	92	92	0	92	92	0	0	88	87	87
1	2	1	3	3	2	8	2	0.952	31	27	27	0	27	27	0	0	18	24	18
1	2	1	3	3	2	8	3	0.952	408	359	2	2	297	4	269	2	2	4	2
1	2	1	3	3	2	8	4	0.952	203	161	5	2	89	7	66	2	5	7	5
1	2	1	3	3	2	8	5	0.952	245	183	31	7	147	38	95	7	30	35	30
1	2	1	3	3	2	9	0	0.952	59	23	2	0	17	2	13	0	2	2	2
1	2	1	3	3	2	9	1	0.952	59	57	57	0	57	57	0	0	52	56	53
1	2	1	3	3	2	9	2	0.952	21	20	20	0	20	20	0	0	11	18	11
1	2	1	3	3	2	9	3	0.952	297	262	2	1	217	3	191	1	2	3	2
1	2	1	3	3	2	9	4	0.952	164	141	4	3	60	7	41	3	3	7	6
1	2	1	3	3	2	9	5	0.952	147	119	14	3	85	17	63	3	13	15	12
1	2	1	3	3	2	10	0	0.952	46	23	2	0	12	2	10	0	1	2	2
1	2	1	3	3	2	10	1	0.952	18	18	18	0	18	18	0	0	18	18	18
1	2	1	3	3	2	10	2	0.952	14	12	12	0	12	12	0	0	10	11	11
1	2	1	3	3	2	10	3	0.952	196	174	1	0	128	1	113	0	1	1	1
1	2	1	3	3	2	10	4	0.952	97	78	1	0	38	1	27	0	1	1	1
1	2	1	3	3	2	10	5	0.952	110	85	8	2	54	10	39	2	7	8	8
1	2	1	3	3	2	11	0	0.952	114	43	1	0	21	1	16	0	1	1	1
1	2	1	3	3	2	11	1	0.952	18	18	18	0	18	18	0	0	18	18	18
1	2	1	3	3	2	11	2	0.952	4	3	3	0	3	3	0	0	3	3	3
1	2	1	3	3	2	11	3	0.952	307	273	0	1	178	1	162	1	0	1	0
1	2	1	3	3	2	11	4	0.952	164	149	0	0	54	0	44	0	0	0	0
1	2	1	3	3	2	11	5	0.952	203	160	3	3	103	6	89	3	3	5	4
1	2	1	4	4	1	0	5	0.897	542	329	3	0	261	3	241	0	3	3	3
1	2	1	4	4	1	1	0	0.897	56	33	0	0	26	0	24	0	0	0	0
1	2	1	4	4	1	1	1	0.897	1	1	1	0	1	1	0	0	1	1	1
1	2	1	4	4	1	1	3	0.897	110	88	0	0	73	0	67	0	0	0	0
1	2	1	4	4	1	1	4	0.897	52	43	0	0	29	0	27	0	0	0	0
1	2	1	4	4	1	1	5	0.897	438	344	4	2	295	6	260	2	3	5	3
1	2	1	4	4	1	2	0	0.897	225	128	1	0	106	1	100	0	1	1	1
1	2	1	4	4	1	2	1	0.897	6	3	3	0	3	3	0	0	3	2	2
1	2	1	4	4	1	2	2	0.897	3	3	3	0	3	3	0	0	1	2	0
1	2	1	4	4	1	2	3	0.897	489	423	0	2	369	2	337	2	0	2	2
1	2	1	4	4	1	2	4	0.897	245	207	1	1	163	2	145	1	0	2	0
1	2	1	4	4	1	2	5	0.897	714	573	3	6	508	9	461	6	3	7	3
1	2	1	4	4	1	3	0	0.897	185	102	2	0	86	2	78	0	2	2	2
1	2	1	4	4	1	3	1	0.897	15	11	11	0	11	11	0	0	7	9	5
1	2	1	4	4	1	3	2	0.897	14	10	10	0	10	10	0	0	5	8	6
1	2	1	4	4	1	3	3	0.897	345	307	3	2	273	5	244	2	2	5	2
1	2	1	4	4	1	3	4	0.897	214	174	3	2	131	5	103	2	3	4	4
1	2	1	4	4	1	3	5	0.897	744	536	14	20	465	34	399	20	9	23	11
1	2	1	4	4	1	4	0	0.897	215	108	4	2	84	6	75	2	3	3	3
1	2	1	4	4	1	4	1	0.897	33	23	23	0	23	23	0	0	19	21	19
1	2	1	4	4	1	4	2	0.897	17	14	14	0	14	14	0	0	8	11	8
1	2	1	4	4	1	4	3	0.897	273	236	4	3	206	7	187	3	4	6	5
1	2	1	4	4	1	4	4	0.897	248	198	3	1	153	4	122	1	3	4	3
1	2	1	4	4	1	4	5	0.897	595	381	31	15	316	46	244	15	27	36	25
1	2	1	4	4	1	5	0	0.897	228	119	8	2	100	10	86	2	8	10	9
1	2	1	4	4	1	5	1	0.897	61	55	55	0	55	55	0	0	51	50	49
1	2	1	4	4	1	5	2	0.897	28	22	22	0	22	22	0	0	17	19	17
1	2	1	4	4	1	5	3	0.897	231	196	3	1	167	4	152	1	3	3	3
1	2	1	4	4	1	5	4	0.897	250	207	9	1	146	10	113	1	9	8	8
1	2	1	4	4	1	5	5	0.897	428	264	41	8	227	49	164	8	36	39	29
1	2	1	4	4	1	6	0	0.897	156	88	9	1	70	10	55	1	7	9	6
1	2	1	4	4	1	6	1	0.897	50	43	43	0	43	43	0	0	41	41	39
1	2	1	4	4	1	6	2	0.897	20	14	14	0	14	14	0	0	7	13	7
1	2	1	4	4	1	6	3	0.897	155	127	4	1	103	5	91	1	4	4	4
1	2	1	4	4	1	6	4	0.897	164	119	7	3	78	10	57	3	7	10	8
1	2	1	4	4	1	6	5	0.897	274	180	41	10	155	51	102	10	38	40	33
1	2	1	4	4	1	7	0	0.897	89	52	10	3	43	13	26	3	9	13	10
1	2	1	4	4	1	7	1	0.897	43	39	39	0	39	39	0	0	36	36	33
1	2	1	4	4	1	7	2	0.897	6	5	5	0	5	5	0	0	5	5	5
1	2	1	4	4	1	7	3	0.897	83	70	1	0	59	1	54	0	0	1	0
1	2	1	4	4	1	7	4	0.897	91	69	2	1	43	3	35	1	1	3	2
1	2	1	4	4	1	7	5	0.897	131	83	19	5	72	24	42	5	19	22	19
1	2	1	4	4	1	8	0	0.897	59	35	4	1	25	5	19	1	3	5	5
1	2	1	4	4	1	8	1	0.897	43	40	40	0	40	40	0	0	37	37	34
1	2	1	4	4	1	8	2	0.897	3	2	2	0	2	2	0	0	1	2	2
1	2	1	4	4	1	8	3	0.897	78	71	0	0	52	0	49	0	0	0	0
1	2	1	4	4	1	8	4	0.897	58	39	2	0	24	2	22	0	2	2	2
1	2	1	4	4	1	8	5	0.897	74	53	15	1	49	16	28	1	15	12	12
1	2	1	4	4	1	9	0	0.897	40	23	2	0	14	2	9	0	2	2	2
1	2	1	4	4	1	9	1	0.897	17	16	16	0	16	16	0	0	15	15	14
1	2	1	4	4	1	9	3	0.897	48	42	1	0	36	1	31	0	1	1	1
1	2	1	4	4	1	9	4	0.897	47	37	0	0	27	0	23	0	0	0	0
1	2	1	4	4	1	9	5	0.897	50	34	4	4	27	8	23	4	4	6	5
1	2	1	4	4	1	10	0	0.897	23	13	1	0	8	1	7	0	1	1	1
1	2	1	4	4	1	10	1	0.897	4	3	3	0	3	3	0	0	3	2	2
1	2	1	4	4	1	10	3	0.897	54	46	1	1	36	2	32	1	1	2	2
1	2	1	4	4	1	10	4	0.897	54	48	0	0	29	0	25	0	0	0	0
1	2	1	4	4	1	10	5	0.897	27	18	1	0	16	1	11	0	1	1	1
1	2	1	4	4	1	11	0	0.897	25	16	0	0	8	0	8	0	0	0	0
1	2	1	4	4	1	11	1	0.897	8	7	7	0	7	7	0	0	7	7	7
1	2	1	4	4	1	11	2	0.897	1	1	1	0	1	1	0	0	1	1	1
1	2	1	4	4	1	11	3	0.897	95	93	0	0	77	0	71	0	0	0	0
1	2	1	4	4	1	11	4	0.897	82	78	1	0	41	1	32	0	1	1	1
1	2	1	4	4	1	11	5	0.897	42	30	4	0	23	4	19	0	4	3	3
1	2	1	4	4	2	0	5	0.897	656	467	3	4	375	7	329	4	3	7	4
1	2	1	4	4	2	1	0	0.897	38	25	0	0	24	0	24	0	0	0	0
1	2	1	4	4	2	1	1	0.897	6	5	5	0	5	5	0	0	5	4	4
1	2	1	4	4	2	1	2	0.897	6	5	5	0	5	5	0	0	5	5	5
1	2	1	4	4	2	1	3	0.897	209	186	1	1	175	2	166	1	1	2	2
1	2	1	4	4	2	1	4	0.897	55	48	1	1	39	2	34	1	1	2	1
1	2	1	4	4	2	1	5	0.897	575	516	5	13	449	18	401	13	5	13	7
1	2	1	4	4	2	2	0	0.897	124	83	1	0	71	1	60	0	0	1	0
1	2	1	4	4	2	2	1	0.897	52	47	47	0	47	47	0	0	38	39	34
1	2	1	4	4	2	2	2	0.897	40	33	33	0	33	33	0	0	17	24	10
1	2	1	4	4	2	2	3	0.897	634	595	6	7	561	13	505	7	6	8	6
1	2	1	4	4	2	2	4	0.897	361	332	5	7	283	12	231	7	3	8	6
1	2	1	4	4	2	2	5	0.897	1089	1017	68	42	935	110	726	42	56	84	57
1	2	1	4	4	2	3	0	0.897	88	61	6	1	53	7	40	1	3	6	3
1	2	1	4	4	2	3	1	0.897	123	107	107	0	107	107	0	0	99	92	84
1	2	1	4	4	2	3	2	0.897	48	45	45	0	45	45	0	0	26	33	18
1	2	1	4	4	2	3	3	0.897	436	410	0	9	380	9	328	9	0	8	2
1	2	1	4	4	2	3	4	0.897	318	301	15	5	255	20	183	5	15	16	15
1	2	1	4	4	2	3	5	0.897	864	795	115	41	720	156	483	41	96	131	91
1	2	1	4	4	2	4	0	0.897	85	57	8	0	46	8	33	0	8	8	8
1	2	1	4	4	2	4	1	0.897	137	129	129	0	129	129	0	0	118	114	105
1	2	1	4	4	2	4	2	0.897	52	48	48	0	48	48	0	0	30	40	29
1	2	1	4	4	2	4	3	0.897	375	352	5	5	329	10	295	5	5	10	7
1	2	1	4	4	2	4	4	0.897	296	279	13	10	224	23	180	10	12	22	14
1	2	1	4	4	2	4	5	0.897	543	482	115	35	431	150	266	35	100	120	94
1	2	1	4	4	2	5	0	0.897	91	61	11	0	54	11	36	0	10	9	7
1	2	1	4	4	2	5	1	0.897	152	143	143	0	143	143	0	0	138	125	120
1	2	1	4	4	2	5	2	0.897	41	38	38	0	38	38	0	0	23	29	19
1	2	1	4	4	2	5	3	0.897	264	243	4	6	217	10	188	6	4	9	6
1	2	1	4	4	2	5	4	0.897	209	189	18	0	139	18	92	0	15	17	15
1	2	1	4	4	2	5	5	0.897	373	329	86	18	290	104	168	18	79	91	73
1	2	1	4	4	2	6	0	0.897	49	30	9	0	22	9	11	0	7	9	7
1	2	1	4	4	2	6	1	0.897	117	109	109	0	109	109	0	0	100	99	95
1	2	1	4	4	2	6	2	0.897	23	17	17	0	17	17	0	0	9	15	9
1	2	1	4	4	2	6	3	0.897	136	127	4	1	119	5	103	1	4	5	5
1	2	1	4	4	2	6	4	0.897	109	102	4	2	79	6	59	2	3	4	2
1	2	1	4	4	2	6	5	0.897	177	145	56	8	129	64	58	8	52	59	51
1	2	1	4	4	2	7	0	0.897	41	28	7	2	26	9	17	2	6	9	8
1	2	1	4	4	2	7	1	0.897	50	48	48	0	48	48	0	0	46	45	44
1	2	1	4	4	2	7	2	0.897	13	12	12	0	12	12	0	0	7	12	8
1	2	1	4	4	2	7	3	0.897	106	97	2	2	85	4	73	2	1	4	2
1	2	1	4	4	2	7	4	0.897	99	91	8	1	67	9	51	1	6	9	6
1	2	1	4	4	2	7	5	0.897	124	110	21	7	95	28	59	7	19	25	20
1	2	1	4	4	2	8	0	0.897	37	22	6	0	19	6	11	0	5	5	4
1	2	1	4	4	2	8	1	0.897	42	39	39	0	39	39	0	0	39	38	38
1	2	1	4	4	2	8	2	0.897	8	6	6	0	6	6	0	0	3	5	2
1	2	1	4	4	2	8	3	0.897	96	89	0	1	81	1	72	1	0	1	1
1	2	1	4	4	2	8	4	0.897	90	79	2	0	51	2	36	0	2	2	2
1	2	1	4	4	2	8	5	0.897	77	58	17	3	53	20	33	3	17	19	18
1	2	1	4	4	2	9	0	0.897	35	23	1	0	16	1	14	0	1	1	1
1	2	1	4	4	2	9	1	0.897	26	23	23	0	23	23	0	0	22	21	19
1	2	1	4	4	2	9	2	0.897	7	7	7	0	7	7	0	0	3	6	3
1	2	1	4	4	2	9	3	0.897	71	63	0	0	46	0	42	0	0	0	0
1	2	1	4	4	2	9	4	0.897	75	71	6	0	43	6	31	0	6	6	6
1	2	1	4	4	2	9	5	0.897	51	47	11	2	40	13	26	2	11	12	11
1	2	1	4	4	2	10	0	0.897	22	17	2	0	13	2	10	0	2	2	2
1	2	1	4	4	2	10	1	0.897	10	10	10	0	10	10	0	0	10	10	10
1	2	1	4	4	2	10	2	0.897	1	1	1	0	1	1	0	0	1	1	1
1	2	1	4	4	2	10	3	0.897	51	45	1	0	33	1	29	0	0	1	0
1	2	1	4	4	2	10	4	0.897	55	53	2	1	34	3	28	1	1	3	2
1	2	1	4	4	2	10	5	0.897	37	30	6	0	29	6	21	0	5	6	6
1	2	1	4	4	2	11	0	0.897	30	18	0	0	12	0	10	0	0	0	0
1	2	1	4	4	2	11	1	0.897	7	7	7	0	7	7	0	0	7	5	5
1	2	1	4	4	2	11	2	0.897	3	2	2	0	2	2	0	0	2	2	2
1	2	1	4	4	2	11	3	0.897	82	79	0	0	69	0	66	0	0	0	0
1	2	1	4	4	2	11	4	0.897	97	88	2	0	34	2	28	0	2	2	2
1	2	1	4	4	2	11	5	0.897	54	49	3	0	36	3	31	0	1	2	1
1	2	2	1	5	1	0	5	0.961	1038	694	7	8	639	15	625	8	7	14	9
1	2	2	1	5	1	1	0	0.961	39	23	1	1	16	2	14	1	1	2	2
1	2	2	1	5	1	1	1	0.961	3	2	2	0	2	2	0	0	2	2	2
1	2	2	1	5	1	1	2	0.961	3	3	3	0	3	3	0	0	1	3	1
1	2	2	1	5	1	1	3	0.961	337	249	0	0	227	0	220	0	0	0	0
1	2	2	1	5	1	1	4	0.961	73	47	0	1	30	1	28	1	0	1	1
1	2	2	1	5	1	1	5	0.961	812	659	7	3	593	10	572	3	7	7	7
1	2	2	1	5	1	2	0	0.961	331	140	1	2	115	3	106	2	0	3	2
1	2	2	1	5	1	2	1	0.961	8	7	7	0	7	7	0	0	5	6	5
1	2	2	1	5	1	2	2	0.961	8	2	2	0	2	2	0	0	0	2	1
1	2	2	1	5	1	2	3	0.961	1189	862	0	1	747	1	720	1	0	1	0
1	2	2	1	5	1	2	4	0.961	419	250	2	0	138	2	113	0	2	2	2
1	2	2	1	5	1	2	5	0.961	856	718	5	4	644	9	604	4	4	8	4
1	2	2	1	5	1	3	0	0.961	338	135	1	5	103	6	94	5	0	5	1
1	2	2	1	5	1	3	1	0.961	12	7	7	0	7	7	0	0	4	7	5
1	2	2	1	5	1	3	2	0.961	23	18	18	0	18	18	0	0	7	15	8
1	2	2	1	5	1	3	3	0.961	603	400	0	4	338	4	315	4	0	4	0
1	2	2	1	5	1	3	4	0.961	354	197	1	4	107	5	88	4	1	4	1
1	2	2	1	5	1	3	5	0.961	775	556	8	18	482	26	437	18	4	20	8
1	2	2	1	5	1	4	0	0.961	396	120	4	7	88	11	71	7	1	11	6
1	2	2	1	5	1	4	1	0.961	29	22	22	0	22	22	0	0	20	20	19
1	2	2	1	5	1	4	2	0.961	24	15	15	0	15	15	0	0	8	13	7
1	2	2	1	5	1	4	3	0.961	392	274	0	3	224	3	212	3	0	2	0
1	2	2	1	5	1	4	4	0.961	303	166	6	6	97	12	77	6	6	8	6
1	2	2	1	5	1	4	5	0.961	679	361	12	19	287	31	245	19	6	22	13
1	2	2	1	5	1	5	0	0.961	319	86	7	5	54	12	39	5	6	10	6
1	2	2	1	5	1	5	1	0.961	54	43	43	0	43	43	0	0	40	39	36
1	2	2	1	5	1	5	2	0.961	19	12	12	0	12	12	0	0	10	10	8
1	2	2	1	5	1	5	3	0.961	243	159	0	2	127	2	121	2	0	2	0
1	2	2	1	5	1	5	4	0.961	266	149	8	4	76	12	55	4	7	10	9
1	2	2	1	5	1	5	5	0.961	394	197	8	13	153	21	134	13	7	16	8
1	2	2	1	5	1	6	0	0.961	325	83	10	3	64	13	42	3	8	13	11
1	2	2	1	5	1	6	1	0.961	57	46	46	0	46	46	0	0	43	44	43
1	2	2	1	5	1	6	2	0.961	22	16	16	0	16	16	0	0	10	15	10
1	2	2	1	5	1	6	3	0.961	190	128	0	1	99	1	94	1	0	1	0
1	2	2	1	5	1	6	4	0.961	202	93	5	6	48	11	35	6	5	11	9
1	2	2	1	5	1	6	5	0.961	239	101	13	3	83	16	64	3	8	14	10
1	2	2	1	5	1	7	0	0.961	216	56	8	3	38	11	25	3	7	9	7
1	2	2	1	5	1	7	1	0.961	47	39	39	0	39	39	0	0	36	36	34
1	2	2	1	5	1	7	2	0.961	8	2	2	0	2	2	0	0	2	1	1
1	2	2	1	5	1	7	3	0.961	112	75	0	0	61	0	58	0	0	0	0
1	2	2	1	5	1	7	4	0.961	133	82	7	2	38	9	24	2	7	9	7
1	2	2	1	5	1	7	5	0.961	136	65	10	10	50	20	38	10	10	16	13
1	2	2	1	5	1	8	0	0.961	153	37	2	1	21	3	16	1	2	1	1
1	2	2	1	5	1	8	1	0.961	31	22	22	0	22	22	0	0	21	22	21
1	2	2	1	5	1	8	2	0.961	9	4	4	0	4	4	0	0	3	4	3
1	2	2	1	5	1	8	3	0.961	77	45	0	0	38	0	37	0	0	0	0
1	2	2	1	5	1	8	4	0.961	100	58	1	0	24	1	15	0	1	1	1
1	2	2	1	5	1	8	5	0.961	62	39	3	2	27	5	22	2	3	4	3
1	2	2	1	5	1	9	0	0.961	105	34	3	0	16	3	11	0	3	3	3
1	2	2	1	5	1	9	1	0.961	24	19	19	0	19	19	0	0	18	19	18
1	2	2	1	5	1	9	2	0.961	3	3	3	0	3	3	0	0	1	3	3
1	2	2	1	5	1	9	3	0.961	86	60	0	0	43	0	40	0	0	0	0
1	2	2	1	5	1	9	4	0.961	76	46	0	1	21	1	15	1	0	1	0
1	2	2	1	5	1	9	5	0.961	28	19	0	1	14	1	10	1	0	0	0
1	2	2	1	5	1	10	0	0.961	58	17	4	0	12	4	8	0	4	4	4
1	2	2	1	5	1	10	1	0.961	4	3	3	0	3	3	0	0	3	3	3
1	2	2	1	5	1	10	2	0.961	2	2	2	0	2	2	0	0	2	2	2
1	2	2	1	5	1	10	3	0.961	80	64	0	0	47	0	46	0	0	0	0
1	2	2	1	5	1	10	4	0.961	81	56	2	0	20	2	14	0	1	2	1
1	2	2	1	5	1	10	5	0.961	26	14	0	0	8	0	8	0	0	0	0
1	2	2	1	5	1	11	0	0.961	123	52	1	0	28	1	25	0	1	1	1
1	2	2	1	5	1	11	1	0.961	13	11	11	0	11	11	0	0	10	10	10
1	2	2	1	5	1	11	2	0.961	3	3	3	0	3	3	0	0	3	3	3
1	2	2	1	5	1	11	3	0.961	245	218	0	0	173	0	170	0	0	0	0
1	2	2	1	5	1	11	4	0.961	207	159	0	0	54	0	46	0	0	0	0
1	2	2	1	5	1	11	5	0.961	38	33	4	1	24	5	19	1	4	4	4
1	2	2	1	5	2	0	5	0.961	1297	935	9	8	844	17	829	8	8	14	11
1	2	2	1	5	2	1	0	0.961	47	30	1	0	24	1	18	0	1	1	1
1	2	2	1	5	2	1	1	0.961	7	6	6	0	6	6	0	0	5	5	5
1	2	2	1	5	2	1	2	0.961	11	6	6	0	6	6	0	0	3	5	4
1	2	2	1	5	2	1	3	0.961	363	295	0	4	267	4	259	4	0	3	2
1	2	2	1	5	2	1	4	0.961	92	61	0	3	43	3	41	3	0	1	1
1	2	2	1	5	2	1	5	0.961	908	797	9	14	707	23	678	14	4	15	7
1	2	2	1	5	2	2	0	0.961	209	109	2	4	95	6	81	4	1	6	2
1	2	2	1	5	2	2	1	0.961	49	41	41	0	41	41	0	0	32	38	32
1	2	2	1	5	2	2	2	0.961	52	44	44	0	44	44	0	0	24	39	25
1	2	2	1	5	2	2	3	0.961	1342	1111	4	21	974	25	902	21	4	22	9
1	2	2	1	5	2	2	4	0.961	452	336	10	8	241	18	199	8	7	15	8
1	2	2	1	5	2	2	5	0.961	1287	1188	28	36	1059	64	928	36	21	50	26
1	2	2	1	5	2	3	0	0.961	149	93	4	3	64	7	45	3	3	6	3
1	2	2	1	5	2	3	1	0.961	76	66	66	0	66	66	0	0	54	62	56
1	2	2	1	5	2	3	2	0.961	50	41	41	0	41	41	0	0	25	34	25
1	2	2	1	5	2	3	3	0.961	802	708	3	11	629	14	569	11	3	12	4
1	2	2	1	5	2	3	4	0.961	416	326	16	16	215	32	152	16	13	27	17
1	2	2	1	5	2	3	5	0.961	899	801	44	32	697	76	561	32	36	59	34
1	2	2	1	5	2	4	0	0.961	132	61	5	2	34	7	17	2	5	7	5
1	2	2	1	5	2	4	1	0.961	138	117	117	0	117	117	0	0	101	108	96
1	2	2	1	5	2	4	2	0.961	57	48	48	0	48	48	0	0	24	46	31
1	2	2	1	5	2	4	3	0.961	560	492	0	7	412	7	377	7	0	5	4
1	2	2	1	5	2	4	4	0.961	414	330	23	13	198	36	118	13	17	30	17
1	2	2	1	5	2	4	5	0.961	518	445	53	24	362	77	262	24	44	65	48
1	2	2	1	5	2	5	0	0.961	126	60	11	1	41	12	14	1	8	11	8
1	2	2	1	5	2	5	1	0.961	134	122	122	0	122	122	0	0	117	118	113
1	2	2	1	5	2	5	2	0.961	36	28	28	0	28	28	0	0	19	24	20
1	2	2	1	5	2	5	3	0.961	390	351	0	2	282	2	259	2	0	2	1
1	2	2	1	5	2	5	4	0.961	301	236	12	12	117	24	79	12	8	21	12
1	2	2	1	5	2	5	5	0.961	291	226	49	12	185	61	113	12	47	48	39
1	2	2	1	5	2	6	0	0.961	117	58	9	3	40	12	25	3	9	12	10
1	2	2	1	5	2	6	1	0.961	143	121	121	0	121	121	0	0	115	117	114
1	2	2	1	5	2	6	2	0.961	44	36	36	0	36	36	0	0	22	33	22
1	2	2	1	5	2	6	3	0.961	291	260	0	0	210	0	200	0	0	0	0
1	2	2	1	5	2	6	4	0.961	181	133	11	2	54	13	30	2	9	13	10
1	2	2	1	5	2	6	5	0.961	184	142	36	10	103	46	59	10	32	41	33
1	2	2	1	5	2	7	0	0.961	80	37	5	0	18	5	9	0	5	5	5
1	2	2	1	5	2	7	1	0.961	102	89	89	0	89	89	0	0	79	88	81
1	2	2	1	5	2	7	2	0.961	21	18	18	0	18	18	0	0	10	18	11
1	2	2	1	5	2	7	3	0.961	214	183	1	2	155	3	149	2	1	3	1
1	2	2	1	5	2	7	4	0.961	144	100	11	1	52	12	33	1	9	11	8
1	2	2	1	5	2	7	5	0.961	79	58	14	4	43	18	28	4	13	18	15
1	2	2	1	5	2	8	0	0.961	77	37	7	2	23	9	12	2	7	9	7
1	2	2	1	5	2	8	1	0.961	69	57	57	0	57	57	0	0	53	52	49
1	2	2	1	5	2	8	2	0.961	21	17	17	0	17	17	0	0	14	17	14
1	2	2	1	5	2	8	3	0.961	229	193	0	2	143	2	139	2	0	2	1
1	2	2	1	5	2	8	4	0.961	145	113	3	3	49	6	36	3	1	5	3
1	2	2	1	5	2	8	5	0.961	73	61	13	1	45	14	27	1	10	13	10
1	2	2	1	5	2	9	0	0.961	53	29	4	0	17	4	13	0	4	4	4
1	2	2	1	5	2	9	1	0.961	41	35	35	0	35	35	0	0	33	32	30
1	2	2	1	5	2	9	2	0.961	10	6	6	0	6	6	0	0	2	6	3
1	2	2	1	5	2	9	3	0.961	190	170	0	0	136	0	133	0	0	0	0
1	2	2	1	5	2	9	4	0.961	142	118	7	5	46	12	32	5	7	12	7
1	2	2	1	5	2	9	5	0.961	32	30	2	3	22	5	18	3	2	5	3
1	2	2	1	5	2	10	0	0.961	27	16	2	1	10	3	8	1	2	2	1
1	2	2	1	5	2	10	1	0.961	22	19	19	0	19	19	0	0	19	19	19
1	2	2	1	5	2	10	2	0.961	4	3	3	0	3	3	0	0	3	3	3
1	2	2	1	5	2	10	3	0.961	195	183	0	0	132	0	128	0	0	0	0
1	2	2	1	5	2	10	4	0.961	109	90	2	1	26	3	20	1	2	3	2
1	2	2	1	5	2	10	5	0.961	39	36	4	1	28	5	23	1	4	3	3
1	2	2	1	5	2	11	0	0.961	106	62	0	0	29	0	27	0	0	0	0
1	2	2	1	5	2	11	1	0.961	8	6	6	0	6	6	0	0	6	6	6
1	2	2	1	5	2	11	2	0.961	6	4	4	0	4	4	0	0	1	3	0
1	2	2	1	5	2	11	3	0.961	327	295	0	0	217	0	214	0	0	0	0
1	2	2	1	5	2	11	4	0.961	287	249	1	2	81	3	77	2	1	2	2
1	2	2	1	5	2	11	5	0.961	73	66	4	1	51	5	44	1	4	4	3
1	2	2	2	6	1	0	5	0.961	620	498	6	0	410	6	395	0	5	6	6
1	2	2	2	6	1	1	0	0.961	25	7	0	1	7	1	6	1	0	1	1
1	2	2	2	6	1	1	2	0.961	1	1	1	0	1	1	0	0	0	0	0
1	2	2	2	6	1	1	3	0.961	216	188	0	0	172	0	162	0	0	0	0
1	2	2	2	6	1	1	4	0.961	50	37	0	0	35	0	32	0	0	0	0
1	2	2	2	6	1	1	5	0.961	439	392	0	3	362	3	346	3	0	3	2
1	2	2	2	6	1	2	0	0.961	105	49	0	1	46	1	46	1	0	1	1
1	2	2	2	6	1	2	1	0.961	4	4	4	0	4	4	0	0	2	4	4
1	2	2	2	6	1	2	2	0.961	15	15	15	0	15	15	0	0	7	12	8
1	2	2	2	6	1	2	3	0.961	704	630	0	1	578	1	549	1	0	1	0
1	2	2	2	6	1	2	4	0.961	260	198	1	1	172	2	153	1	1	2	1
1	2	2	2	6	1	2	5	0.961	597	515	7	7	489	14	462	7	5	11	6
1	2	2	2	6	1	3	0	0.961	88	38	1	2	32	3	30	2	1	2	0
1	2	2	2	6	1	3	1	0.961	11	11	11	0	11	11	0	0	9	7	6
1	2	2	2	6	1	3	2	0.961	20	19	19	0	19	19	0	0	8	14	8
1	2	2	2	6	1	3	3	0.961	376	342	3	3	323	6	304	3	3	5	4
1	2	2	2	6	1	3	4	0.961	225	185	2	3	161	5	149	3	1	5	4
1	2	2	2	6	1	3	5	0.961	479	393	20	15	367	35	324	15	16	23	15
1	2	2	2	6	1	4	0	0.961	82	40	3	1	36	4	31	1	2	4	4
1	2	2	2	6	1	4	1	0.961	43	40	40	0	40	40	0	0	35	36	33
1	2	2	2	6	1	4	2	0.961	28	26	26	0	26	26	0	0	12	22	11
1	2	2	2	6	1	4	3	0.961	355	312	8	4	292	12	268	4	5	10	8
1	2	2	2	6	1	4	4	0.961	209	175	1	3	154	4	139	3	1	4	3
1	2	2	2	6	1	4	5	0.961	457	385	35	22	358	57	299	22	30	42	35
1	2	2	2	6	1	5	0	0.961	87	45	6	1	43	7	35	1	6	7	6
1	2	2	2	6	1	5	1	0.961	81	76	76	0	76	76	0	0	67	59	56
1	2	2	2	6	1	5	2	0.961	25	20	20	0	20	20	0	0	13	16	10
1	2	2	2	6	1	5	3	0.961	277	244	10	1	213	11	193	1	8	11	10
1	2	2	2	6	1	5	4	0.961	201	176	6	5	153	11	135	5	4	6	4
1	2	2	2	6	1	5	5	0.961	347	274	58	22	248	80	173	22	52	59	48
1	2	2	2	6	1	6	0	0.961	74	29	3	2	28	5	23	2	3	5	5
1	2	2	2	6	1	6	1	0.961	79	75	75	0	75	75	0	0	71	69	66
1	2	2	2	6	1	6	2	0.961	28	25	25	0	25	25	0	0	18	20	16
1	2	2	2	6	1	6	3	0.961	243	220	6	2	197	8	179	2	4	7	5
1	2	2	2	6	1	6	4	0.961	163	142	15	3	129	18	101	3	14	14	14
1	2	2	2	6	1	6	5	0.961	211	173	31	13	160	44	124	13	30	35	30
1	2	2	2	6	1	7	0	0.961	52	29	5	3	27	8	21	3	5	8	7
1	2	2	2	6	1	7	1	0.961	66	61	61	0	61	61	0	0	55	58	54
1	2	2	2	6	1	7	2	0.961	18	16	16	0	16	16	0	0	9	15	9
1	2	2	2	6	1	7	3	0.961	208	191	4	2	177	6	165	2	2	6	6
1	2	2	2	6	1	7	4	0.961	126	106	10	2	90	12	70	2	9	11	10
1	2	2	2	6	1	7	5	0.961	136	104	17	7	92	24	70	7	16	15	14
1	2	2	2	6	1	8	0	0.961	36	12	1	1	11	2	9	1	1	2	1
1	2	2	2	6	1	8	1	0.961	36	36	36	0	36	36	0	0	35	36	36
1	2	2	2	6	1	8	2	0.961	10	10	10	0	10	10	0	0	7	8	6
1	2	2	2	6	1	8	3	0.961	158	142	1	0	121	1	113	0	1	1	1
1	2	2	2	6	1	8	4	0.961	76	66	1	1	51	2	45	1	0	2	0
1	2	2	2	6	1	8	5	0.961	93	73	14	6	66	20	50	6	12	15	12
1	2	2	2	6	1	9	0	0.961	17	8	2	0	8	2	6	0	1	2	2
1	2	2	2	6	1	9	1	0.961	28	28	28	0	28	28	0	0	26	27	26
1	2	2	2	6	1	9	2	0.961	10	9	9	0	9	9	0	0	8	8	7
1	2	2	2	6	1	9	3	0.961	119	110	1	2	99	3	94	2	1	3	2
1	2	2	2	6	1	9	4	0.961	88	77	2	2	61	4	55	2	2	4	4
1	2	2	2	6	1	9	5	0.961	34	29	2	0	28	2	24	0	2	2	2
1	2	2	2	6	1	10	0	0.961	13	6	0	0	4	0	4	0	0	0	0
1	2	2	2	6	1	10	1	0.961	11	11	11	0	11	11	0	0	11	11	11
1	2	2	2	6	1	10	2	0.961	5	4	4	0	4	4	0	0	2	3	2
1	2	2	2	6	1	10	3	0.961	72	69	0	1	64	1	64	1	0	0	0
1	2	2	2	6	1	10	4	0.961	57	50	3	0	38	3	32	0	2	3	3
1	2	2	2	6	1	10	5	0.961	28	26	2	2	23	4	19	2	2	2	1
1	2	2	2	6	1	11	0	0.961	42	17	0	0	15	0	15	0	0	0	0
1	2	2	2	6	1	11	1	0.961	9	8	8	0	8	8	0	0	6	7	7
1	2	2	2	6	1	11	2	0.961	3	3	3	0	3	3	0	0	3	3	3
1	2	2	2	6	1	11	3	0.961	175	162	0	1	133	1	132	1	0	1	0
1	2	2	2	6	1	11	4	0.961	111	102	1	2	74	3	68	2	1	3	3
1	2	2	2	6	1	11	5	0.961	38	32	1	0	26	1	22	0	1	0	0
1	2	2	2	6	2	0	5	0.961	776	638	4	8	543	12	520	8	4	11	6
1	2	2	2	6	2	1	0	0.961	21	15	0	0	13	0	12	0	0	0	0
1	2	2	2	6	2	1	1	0.961	4	4	4	0	4	4	0	0	4	2	2
1	2	2	2	6	2	1	2	0.961	9	5	5	0	5	5	0	0	2	4	1
1	2	2	2	6	2	1	3	0.961	242	221	0	2	209	2	199	2	0	2	2
1	2	2	2	6	2	1	4	0.961	54	45	0	1	41	1	38	1	0	1	1
1	2	2	2	6	2	1	5	0.961	657	620	9	18	597	27	565	18	8	20	11
1	2	2	2	6	2	2	0	0.961	62	36	1	1	33	2	28	1	1	2	1
1	2	2	2	6	2	2	1	0.961	45	44	44	0	44	44	0	0	40	35	34
1	2	2	2	6	2	2	2	0.961	51	48	48	0	48	48	0	0	29	40	30
1	2	2	2	6	2	2	3	0.961	741	709	4	10	681	14	655	10	4	8	7
1	2	2	2	6	2	2	4	0.961	242	218	6	10	194	16	167	10	4	13	8
1	2	2	2	6	2	2	5	0.961	842	817	44	56	771	100	675	56	37	77	50
1	2	2	2	6	2	3	0	0.961	22	16	0	2	14	2	13	2	0	2	1
1	2	2	2	6	2	3	1	0.961	84	78	78	0	78	78	0	0	71	64	60
1	2	2	2	6	2	3	2	0.961	50	44	44	0	44	44	0	0	27	41	28
1	2	2	2	6	2	3	3	0.961	464	446	9	8	420	17	386	8	8	15	13
1	2	2	2	6	2	3	4	0.961	225	207	5	10	186	15	150	10	3	13	8
1	2	2	2	6	2	3	5	0.961	533	510	77	28	478	105	363	28	68	82	66
1	2	2	2	6	2	4	0	0.961	29	20	2	2	20	4	15	2	2	4	4
1	2	2	2	6	2	4	1	0.961	146	141	141	0	141	141	0	0	132	126	120
1	2	2	2	6	2	4	2	0.961	65	64	64	0	64	64	0	0	42	53	44
1	2	2	2	6	2	4	3	0.961	376	365	5	4	345	9	312	4	5	8	6
1	2	2	2	6	2	4	4	0.961	226	217	14	14	192	28	161	14	12	25	15
1	2	2	2	6	2	4	5	0.961	389	373	85	36	348	121	244	36	80	86	70
1	2	2	2	6	2	5	0	0.961	26	14	2	4	13	6	11	4	2	5	4
1	2	2	2	6	2	5	1	0.961	168	165	165	0	165	165	0	0	150	150	138
1	2	2	2	6	2	5	2	0.961	50	45	45	0	45	45	0	0	30	36	29
1	2	2	2	6	2	5	3	0.961	286	277	8	4	258	12	236	4	7	9	7
1	2	2	2	6	2	5	4	0.961	152	136	12	9	120	21	96	9	10	19	14
1	2	2	2	6	2	5	5	0.961	238	223	75	18	217	93	131	18	69	76	62
1	2	2	2	6	2	6	0	0.961	27	16	4	1	14	5	9	1	3	4	4
1	2	2	2	6	2	6	1	0.961	96	96	96	0	96	96	0	0	91	89	86
1	2	2	2	6	2	6	2	0.961	34	33	33	0	33	33	0	0	25	30	24
1	2	2	2	6	2	6	3	0.961	268	257	4	2	236	6	219	2	4	5	5
1	2	2	2	6	2	6	4	0.961	142	119	8	3	94	11	74	3	8	8	6
1	2	2	2	6	2	6	5	0.961	158	140	36	8	127	44	85	8	33	38	34
1	2	2	2	6	2	7	0	0.961	17	8	3	1	8	4	4	1	3	4	4
1	2	2	2	6	2	7	1	0.961	68	65	65	0	65	65	0	0	62	63	61
1	2	2	2	6	2	7	2	0.961	18	16	16	0	16	16	0	0	13	13	10
1	2	2	2	6	2	7	3	0.961	190	181	1	2	167	3	157	2	0	3	1
1	2	2	2	6	2	7	4	0.961	127	113	10	1	95	11	78	1	8	11	9
1	2	2	2	6	2	7	5	0.961	86	78	21	4	69	25	44	4	20	19	18
1	2	2	2	6	2	8	0	0.961	18	7	0	0	6	0	6	0	0	0	0
1	2	2	2	6	2	8	1	0.961	54	54	54	0	54	54	0	0	52	54	54
1	2	2	2	6	2	8	2	0.961	14	14	14	0	14	14	0	0	10	13	10
1	2	2	2	6	2	8	3	0.961	197	186	1	2	168	3	162	2	1	2	2
1	2	2	2	6	2	8	4	0.961	94	81	1	5	55	6	48	5	1	6	6
1	2	2	2	6	2	8	5	0.961	76	68	15	3	63	18	45	3	15	18	18
1	2	2	2	6	2	9	0	0.961	27	14	0	0	8	0	8	0	0	0	0
1	2	2	2	6	2	9	1	0.961	26	26	26	0	26	26	0	0	24	24	22
1	2	2	2	6	2	9	2	0.961	12	11	11	0	11	11	0	0	8	11	9
1	2	2	2	6	2	9	3	0.961	157	147	1	0	136	1	129	0	1	1	1
1	2	2	2	6	2	9	4	0.961	76	66	0	0	48	0	46	0	0	0	0
1	2	2	2	6	2	9	5	0.961	43	38	2	1	31	3	25	1	2	3	2
1	2	2	2	6	2	10	0	0.961	11	7	1	0	6	1	5	0	1	1	1
1	2	2	2	6	2	10	1	0.961	17	17	17	0	17	17	0	0	17	17	16
1	2	2	2	6	2	10	2	0.961	6	6	6	0	6	6	0	0	4	5	3
1	2	2	2	6	2	10	3	0.961	88	84	1	1	69	2	65	1	1	2	1
1	2	2	2	6	2	10	4	0.961	76	65	0	1	37	1	30	1	0	1	0
1	2	2	2	6	2	10	5	0.961	26	23	2	0	19	2	17	0	2	2	2
1	2	2	2	6	2	11	0	0.961	32	10	1	0	7	1	6	0	1	1	1
1	2	2	2	6	2	11	1	0.961	10	10	10	0	10	10	0	0	10	9	9
1	2	2	2	6	2	11	2	0.961	5	4	4	0	4	4	0	0	4	4	3
1	2	2	2	6	2	11	3	0.961	213	209	0	1	155	1	150	1	0	1	1
1	2	2	2	6	2	11	4	0.961	179	172	3	3	106	6	92	3	3	5	3
1	2	2	2	6	2	11	5	0.961	72	66	3	1	42	4	38	1	3	4	3
1	2	2	3	7	1	0	5	0.955	2039	976	12	5	699	17	626	5	12	14	12
1	2	2	3	7	1	1	0	0.955	106	53	0	0	38	0	25	0	0	0	0
1	2	2	3	7	1	1	1	0.955	2	1	1	0	1	1	0	0	1	1	1
1	2	2	3	7	1	1	2	0.955	2	2	2	0	2	2	0	0	0	2	0
1	2	2	3	7	1	1	3	0.955	257	158	0	0	122	0	101	0	0	0	0
1	2	2	3	7	1	1	4	0.955	142	85	0	0	57	0	37	0	0	0	0
1	2	2	3	7	1	1	5	0.955	1418	913	5	2	706	7	626	2	5	4	4
1	2	2	3	7	1	2	0	0.955	485	223	1	0	140	1	99	0	1	1	1
1	2	2	3	7	1	2	1	0.955	8	5	5	0	5	5	0	0	3	3	3
1	2	2	3	7	1	2	2	0.955	8	3	3	0	3	3	0	0	1	3	1
1	2	2	3	7	1	2	3	0.955	1128	735	0	1	536	1	409	1	0	1	0
1	2	2	3	7	1	2	4	0.955	786	456	1	3	292	4	183	3	1	3	1
1	2	2	3	7	1	2	5	0.955	2326	1514	11	15	1238	26	1032	15	10	18	9
1	2	2	3	7	1	3	0	0.955	474	238	5	2	162	7	105	2	5	7	6
1	2	2	3	7	1	3	1	0.955	30	23	23	0	23	23	0	0	18	16	11
1	2	2	3	7	1	3	2	0.955	26	21	21	0	21	21	0	0	10	20	11
1	2	2	3	7	1	3	3	0.955	797	523	3	4	366	7	271	4	1	4	1
1	2	2	3	7	1	3	4	0.955	804	511	5	2	311	7	202	2	5	5	4
1	2	2	3	7	1	3	5	0.955	2381	1264	31	41	1000	72	771	41	21	46	26
1	2	2	3	7	1	4	0	0.955	534	279	12	4	208	16	135	4	7	14	8
1	2	2	3	7	1	4	1	0.955	69	51	51	0	51	51	0	0	41	41	34
1	2	2	3	7	1	4	2	0.955	37	28	28	0	28	28	0	0	17	24	15
1	2	2	3	7	1	4	3	0.955	597	368	9	2	259	11	183	2	7	8	5
1	2	2	3	7	1	4	4	0.955	845	434	11	3	277	14	184	3	7	7	4
1	2	2	3	7	1	4	5	0.955	1947	875	70	39	674	109	470	39	53	78	51
1	2	2	3	7	1	5	0	0.955	512	248	10	5	162	15	110	5	5	11	4
1	2	2	3	7	1	5	1	0.955	144	109	109	0	109	109	0	0	93	87	79
1	2	2	3	7	1	5	2	0.955	50	37	37	0	37	37	0	0	17	29	13
1	2	2	3	7	1	5	3	0.955	477	293	3	6	202	9	148	6	2	8	2
1	2	2	3	7	1	5	4	0.955	737	357	15	5	221	20	125	5	13	17	14
1	2	2	3	7	1	5	5	0.955	1463	653	91	36	501	127	305	36	75	88	65
1	2	2	3	7	1	6	0	0.955	465	206	18	4	133	22	77	4	15	13	11
1	2	2	3	7	1	6	1	0.955	141	101	101	0	101	101	0	0	92	87	78
1	2	2	3	7	1	6	2	0.955	13	9	9	0	9	9	0	0	8	7	7
1	2	2	3	7	1	6	3	0.955	390	206	6	0	155	6	111	0	6	4	4
1	2	2	3	7	1	6	4	0.955	598	268	24	4	167	28	81	4	20	24	20
1	2	2	3	7	1	6	5	0.955	1036	452	94	22	339	116	188	22	81	87	68
1	2	2	3	7	1	7	0	0.955	248	122	13	2	78	15	46	2	9	11	9
1	2	2	3	7	1	7	1	0.955	86	61	61	0	61	61	0	0	56	53	50
1	2	2	3	7	1	7	2	0.955	25	18	18	0	18	18	0	0	14	14	11
1	2	2	3	7	1	7	3	0.955	245	148	8	2	109	10	69	2	4	6	4
1	2	2	3	7	1	7	4	0.955	417	187	16	1	116	17	60	1	13	17	16
1	2	2	3	7	1	7	5	0.955	542	227	47	12	170	59	89	12	41	41	30
1	2	2	3	7	1	8	0	0.955	184	98	4	1	58	5	36	1	4	5	5
1	2	2	3	7	1	8	1	0.955	67	52	52	0	52	52	0	0	50	46	46
1	2	2	3	7	1	8	2	0.955	10	7	7	0	7	7	0	0	6	6	6
1	2	2	3	7	1	8	3	0.955	136	78	3	1	47	4	28	1	3	4	3
1	2	2	3	7	1	8	4	0.955	242	131	6	1	66	7	29	1	6	7	5
1	2	2	3	7	1	8	5	0.955	246	105	11	4	79	15	51	4	10	11	9
1	2	2	3	7	1	9	0	0.955	91	47	4	0	31	4	21	0	2	2	1
1	2	2	3	7	1	9	1	0.955	29	19	19	0	19	19	0	0	19	19	19
1	2	2	3	7	1	9	2	0.955	8	8	8	0	8	8	0	0	6	8	7
1	2	2	3	7	1	9	3	0.955	131	81	4	0	53	4	36	0	4	4	4
1	2	2	3	7	1	9	4	0.955	167	93	5	1	51	6	28	1	3	6	3
1	2	2	3	7	1	9	5	0.955	149	82	10	5	52	15	31	5	8	8	7
1	2	2	3	7	1	10	0	0.955	73	30	1	0	16	1	10	0	1	1	1
1	2	2	3	7	1	10	1	0.955	21	20	20	0	20	20	0	0	19	18	17
1	2	2	3	7	1	10	2	0.955	2	1	1	0	1	1	0	0	1	1	1
1	2	2	3	7	1	10	3	0.955	76	45	0	1	27	1	20	1	0	0	0
1	2	2	3	7	1	10	4	0.955	98	53	2	1	24	3	14	1	2	2	2
1	2	2	3	7	1	10	5	0.955	85	56	4	1	39	5	26	1	3	4	3
1	2	2	3	7	1	11	0	0.955	91	43	0	0	24	0	14	0	0	0	0
1	2	2	3	7	1	11	1	0.955	13	10	10	0	10	10	0	0	10	9	9
1	2	2	3	7	1	11	2	0.955	3	3	3	0	3	3	0	0	3	3	3
1	2	2	3	7	1	11	3	0.955	153	128	0	1	81	1	65	1	0	1	1
1	2	2	3	7	1	11	4	0.955	159	117	3	0	41	3	22	0	3	3	3
1	2	2	3	7	1	11	5	0.955	117	71	4	2	45	6	32	2	4	5	5
1	2	2	3	7	2	0	5	0.955	2489	1559	16	15	1175	31	1068	15	13	22	14
1	2	2	3	7	2	1	0	0.955	71	48	0	0	34	0	26	0	0	0	0
1	2	2	3	7	2	1	1	0.955	4	2	2	0	2	2	0	0	1	1	0
1	2	2	3	7	2	1	2	0.955	14	6	6	0	6	6	0	0	4	5	3
1	2	2	3	7	2	1	3	0.955	439	335	1	2	270	3	219	2	1	3	2
1	2	2	3	7	2	1	4	0.955	164	116	0	2	74	2	54	2	0	2	0
1	2	2	3	7	2	1	5	0.955	1931	1610	32	38	1341	70	1125	38	21	45	26
1	2	2	3	7	2	2	0	0.955	299	197	4	3	155	7	107	3	1	6	4
1	2	2	3	7	2	2	1	0.955	76	67	67	0	67	67	0	0	57	52	47
1	2	2	3	7	2	2	2	0.955	94	80	80	0	80	80	0	0	47	58	41
1	2	2	3	7	2	2	3	0.955	1756	1470	6	16	1147	22	895	16	5	17	10
1	2	2	3	7	2	2	4	0.955	993	793	14	14	563	28	384	14	8	19	9
1	2	2	3	7	2	2	5	0.955	3587	3238	139	183	2793	322	2186	183	103	217	115
1	2	2	3	7	2	3	0	0.955	223	159	5	2	115	7	76	2	3	6	5
1	2	2	3	7	2	3	1	0.955	169	158	158	0	158	158	0	0	139	133	118
1	2	2	3	7	2	3	2	0.955	108	86	86	0	86	86	0	0	49	61	37
1	2	2	3	7	2	3	3	0.955	1243	1116	8	12	873	20	685	12	4	16	5
1	2	2	3	7	2	3	4	0.955	917	788	35	7	556	42	334	7	27	32	24
1	2	2	3	7	2	3	5	0.955	2308	2085	219	131	1761	350	1199	131	175	245	174
1	2	2	3	7	2	4	0	0.955	208	144	13	4	105	17	52	4	11	13	9
1	2	2	3	7	2	4	1	0.955	272	258	258	0	258	258	0	0	224	232	204
1	2	2	3	7	2	4	2	0.955	118	96	96	0	96	96	0	0	46	82	48
1	2	2	3	7	2	4	3	0.955	895	795	15	12	603	27	466	12	13	24	14
1	2	2	3	7	2	4	4	0.955	788	658	44	17	449	61	247	17	31	51	37
1	2	2	3	7	2	4	5	0.955	1686	1491	289	118	1226	407	716	118	250	313	241
1	2	2	3	7	2	5	0	0.955	185	125	16	2	94	18	53	2	11	16	13
1	2	2	3	7	2	5	1	0.955	300	275	275	0	275	275	0	0	249	255	234
1	2	2	3	7	2	5	2	0.955	73	63	63	0	63	63	0	0	32	53	34
1	2	2	3	7	2	5	3	0.955	686	570	9	6	411	15	312	6	6	14	9
1	2	2	3	7	2	5	4	0.955	615	503	34	7	302	41	168	7	30	37	30
1	2	2	3	7	2	5	5	0.955	1191	974	264	50	799	314	387	50	225	256	214
1	2	2	3	7	2	6	0	0.955	163	98	15	6	70	21	35	6	14	20	13
1	2	2	3	7	2	6	1	0.955	237	215	215	0	215	215	0	0	189	194	170
1	2	2	3	7	2	6	2	0.955	48	45	45	0	45	45	0	0	26	45	28
1	2	2	3	7	2	6	3	0.955	467	398	11	3	284	14	211	3	9	13	11
1	2	2	3	7	2	6	4	0.955	527	407	37	6	245	43	113	6	33	37	33
1	2	2	3	7	2	6	5	0.955	679	512	150	33	411	183	198	33	131	144	120
1	2	2	3	7	2	7	0	0.955	111	74	6	2	43	8	24	2	6	7	6
1	2	2	3	7	2	7	1	0.955	154	141	141	0	141	141	0	0	129	130	124
1	2	2	3	7	2	7	2	0.955	28	25	25	0	25	25	0	0	14	21	10
1	2	2	3	7	2	7	3	0.955	289	244	6	1	174	7	134	1	5	5	4
1	2	2	3	7	2	7	4	0.955	290	224	20	4	144	24	65	4	19	23	18
1	2	2	3	7	2	7	5	0.955	325	252	62	14	186	76	90	14	57	62	50
1	2	2	3	7	2	8	0	0.955	74	43	5	1	31	6	14	1	4	4	3
1	2	2	3	7	2	8	1	0.955	95	84	84	0	84	84	0	0	81	81	77
1	2	2	3	7	2	8	2	0.955	26	23	23	0	23	23	0	0	13	20	12
1	2	2	3	7	2	8	3	0.955	249	217	3	2	145	5	111	2	3	4	4
1	2	2	3	7	2	8	4	0.955	237	177	16	1	92	17	38	1	15	15	13
1	2	2	3	7	2	8	5	0.955	238	170	26	11	113	37	71	11	24	30	23
1	2	2	3	7	2	9	0	0.955	54	40	1	0	22	1	16	0	1	0	0
1	2	2	3	7	2	9	1	0.955	37	35	35	0	35	35	0	0	33	33	30
1	2	2	3	7	2	9	2	0.955	6	5	5	0	5	5	0	0	3	4	3
1	2	2	3	7	2	9	3	0.955	180	147	1	0	89	1	73	0	0	1	0
1	2	2	3	7	2	9	4	0.955	168	135	7	2	60	9	29	2	7	8	7
1	2	2	3	7	2	9	5	0.955	145	118	18	5	90	23	56	5	18	20	18
1	2	2	3	7	2	10	0	0.955	41	28	0	0	13	0	9	0	0	0	0
1	2	2	3	7	2	10	1	0.955	18	17	17	0	17	17	0	0	16	16	15
1	2	2	3	7	2	10	2	0.955	5	5	5	0	5	5	0	0	1	5	2
1	2	2	3	7	2	10	3	0.955	129	115	1	1	78	2	68	1	1	2	2
1	2	2	3	7	2	10	4	0.955	97	82	2	2	32	4	16	2	2	3	2
1	2	2	3	7	2	10	5	0.955	107	88	9	4	63	13	43	4	9	8	7
1	2	2	3	7	2	11	0	0.955	67	43	1	0	15	1	8	0	1	1	1
1	2	2	3	7	2	11	1	0.955	13	12	12	0	12	12	0	0	12	10	10
1	2	2	3	7	2	11	2	0.955	2	2	2	0	2	2	0	0	1	2	2
1	2	2	3	7	2	11	3	0.955	213	193	1	0	107	1	79	0	1	0	0
1	2	2	3	7	2	11	4	0.955	208	185	4	0	62	4	36	0	2	4	2
1	2	2	3	7	2	11	5	0.955	156	135	2	2	67	4	57	2	2	4	2
1	2	2	4	8	1	0	5	0.963	546	311	1	1	234	2	204	1	1	1	1
1	2	2	4	8	1	1	0	0.963	33	11	0	0	10	0	8	0	0	0	0
1	2	2	4	8	1	1	2	0.963	1	0	0	0	0	0	0	0	0	0	0
1	2	2	4	8	1	1	3	0.963	153	104	1	0	83	1	73	0	1	1	1
1	2	2	4	8	1	1	4	0.963	109	69	0	1	50	1	44	1	0	0	0
1	2	2	4	8	1	1	5	0.963	406	314	1	1	266	2	236	1	1	2	1
1	2	2	4	8	1	2	0	0.963	133	44	0	0	35	0	26	0	0	0	0
1	2	2	4	8	1	2	1	0.963	4	2	2	0	2	2	0	0	1	2	2
1	2	2	4	8	1	2	2	0.963	4	3	3	0	3	3	0	0	1	2	1
1	2	2	4	8	1	2	3	0.963	454	348	0	2	280	2	242	2	0	2	0
1	2	2	4	8	1	2	4	0.963	368	255	1	0	190	1	147	0	0	1	0
1	2	2	4	8	1	2	5	0.963	728	530	1	10	465	11	426	10	1	7	2
1	2	2	4	8	1	3	0	0.963	148	42	1	2	32	3	22	2	0	2	0
1	2	2	4	8	1	3	1	0.963	7	6	6	0	6	6	0	0	6	6	6
1	2	2	4	8	1	3	2	0.963	11	11	11	0	11	11	0	0	5	11	5
1	2	2	4	8	1	3	3	0.963	311	223	0	1	183	1	162	1	0	1	0
1	2	2	4	8	1	3	4	0.963	307	206	1	0	149	1	117	0	0	0	0
1	2	2	4	8	1	3	5	0.963	788	441	9	10	366	19	299	10	4	10	3
1	2	2	4	8	1	4	0	0.963	185	57	3	0	43	3	33	0	2	2	2
1	2	2	4	8	1	4	1	0.963	20	16	16	0	16	16	0	0	12	14	12
1	2	2	4	8	1	4	2	0.963	13	8	8	0	8	8	0	0	5	6	4
1	2	2	4	8	1	4	3	0.963	249	183	1	0	138	1	107	0	1	1	1
1	2	2	4	8	1	4	4	0.963	342	225	3	3	163	6	116	3	2	4	3
1	2	2	4	8	1	4	5	0.963	582	317	13	15	239	28	182	15	9	18	9
1	2	2	4	8	1	5	0	0.963	190	51	5	2	33	7	19	2	4	7	6
1	2	2	4	8	1	5	1	0.963	66	48	48	0	48	48	0	0	39	43	38
1	2	2	4	8	1	5	2	0.963	18	12	12	0	12	12	0	0	7	9	6
1	2	2	4	8	1	5	3	0.963	197	154	1	2	129	3	108	2	1	3	2
1	2	2	4	8	1	5	4	0.963	320	206	9	1	129	10	84	1	5	8	4
1	2	2	4	8	1	5	5	0.963	407	199	26	10	161	36	110	10	22	29	20
1	2	2	4	8	1	6	0	0.963	118	32	10	0	25	10	13	0	8	10	9
1	2	2	4	8	1	6	1	0.963	76	62	62	0	62	62	0	0	58	51	49
1	2	2	4	8	1	6	2	0.963	8	6	6	0	6	6	0	0	4	4	3
1	2	2	4	8	1	6	3	0.963	132	99	0	0	87	0	72	0	0	0	0
1	2	2	4	8	1	6	4	0.963	227	165	8	3	107	11	67	3	6	11	9
1	2	2	4	8	1	6	5	0.963	244	110	25	5	94	30	59	5	23	16	15
1	2	2	4	8	1	7	0	0.963	81	13	2	0	12	2	6	0	2	2	2
1	2	2	4	8	1	7	1	0.963	50	39	39	0	39	39	0	0	35	37	35
1	2	2	4	8	1	7	2	0.963	13	10	10	0	10	10	0	0	7	7	5
1	2	2	4	8	1	7	3	0.963	90	68	0	0	52	0	46	0	0	0	0
1	2	2	4	8	1	7	4	0.963	120	77	6	2	50	8	32	2	4	7	4
1	2	2	4	8	1	7	5	0.963	107	59	16	2	42	18	23	2	15	16	15
1	2	2	4	8	1	8	0	0.963	41	14	0	0	8	0	5	0	0	0	0
1	2	2	4	8	1	8	1	0.963	38	29	29	0	29	29	0	0	27	27	25
1	2	2	4	8	1	8	2	0.963	3	2	2	0	2	2	0	0	1	2	2
1	2	2	4	8	1	8	3	0.963	69	52	1	1	39	2	32	1	1	2	2
1	2	2	4	8	1	8	4	0.963	92	61	7	0	31	7	18	0	6	6	6
1	2	2	4	8	1	8	5	0.963	57	30	6	1	26	7	18	1	4	6	4
1	2	2	4	8	1	9	0	0.963	35	9	2	1	8	3	5	1	2	3	2
1	2	2	4	8	1	9	1	0.963	21	19	19	0	19	19	0	0	17	15	14
1	2	2	4	8	1	9	2	0.963	3	0	0	0	0	0	0	0	0	0	0
1	2	2	4	8	1	9	3	0.963	54	48	2	0	36	2	29	0	1	2	1
1	2	2	4	8	1	9	4	0.963	92	69	2	0	33	2	20	0	1	2	1
1	2	2	4	8	1	9	5	0.963	47	31	8	2	26	10	15	2	8	8	7
1	2	2	4	8	1	10	0	0.963	24	5	1	0	3	1	1	0	1	1	1
1	2	2	4	8	1	10	1	0.963	12	11	11	0	11	11	0	0	10	11	11
1	2	2	4	8	1	10	2	0.963	3	3	3	0	3	3	0	0	2	3	3
1	2	2	4	8	1	10	3	0.963	45	39	0	0	34	0	29	0	0	0	0
1	2	2	4	8	1	10	4	0.963	56	47	0	1	20	1	18	1	0	1	1
1	2	2	4	8	1	10	5	0.963	21	16	2	0	12	2	8	0	2	2	2
1	2	2	4	8	1	11	0	0.963	24	9	0	0	4	0	4	0	0	0	0
1	2	2	4	8	1	11	1	0.963	11	11	11	0	11	11	0	0	11	9	9
1	2	2	4	8	1	11	3	0.963	99	88	0	0	63	0	54	0	0	0	0
1	2	2	4	8	1	11	4	0.963	118	101	0	1	47	1	32	1	0	1	0
1	2	2	4	8	1	11	5	0.963	38	30	1	0	19	1	16	0	1	0	0
1	2	2	4	8	2	0	5	0.963	695	467	4	1	368	5	331	1	3	5	3
1	2	2	4	8	2	1	0	0.963	21	16	1	0	14	1	12	0	0	1	0
1	2	2	4	8	2	1	1	0.963	2	2	2	0	2	2	0	0	2	0	0
1	2	2	4	8	2	1	2	0.963	7	4	4	0	4	4	0	0	2	4	3
1	2	2	4	8	2	1	3	0.963	197	159	1	2	135	3	117	2	0	3	2
1	2	2	4	8	2	1	4	0.963	119	93	0	1	60	1	42	1	0	0	0
1	2	2	4	8	2	1	5	0.963	611	541	5	17	481	22	414	17	5	14	7
1	2	2	4	8	2	2	0	0.963	60	30	1	0	27	1	20	0	1	1	1
1	2	2	4	8	2	2	1	0.963	26	21	21	0	21	21	0	0	16	15	13
1	2	2	4	8	2	2	2	0.963	23	18	18	0	18	18	0	0	11	17	11
1	2	2	4	8	2	2	3	0.963	640	563	1	9	482	10	424	9	1	8	2
1	2	2	4	8	2	2	4	0.963	460	394	7	8	292	15	192	8	5	9	5
1	2	2	4	8	2	2	5	0.963	1156	1069	46	48	938	94	715	48	31	65	29
1	2	2	4	8	2	3	0	0.963	51	28	1	3	21	4	14	3	1	4	2
1	2	2	4	8	2	3	1	0.963	78	65	65	0	65	65	0	0	57	55	49
1	2	2	4	8	2	3	2	0.963	31	23	23	0	23	23	0	0	10	20	11
1	2	2	4	8	2	3	3	0.963	456	423	2	4	373	6	304	4	2	4	4
1	2	2	4	8	2	3	4	0.963	443	381	13	5	282	18	179	5	7	15	9
1	2	2	4	8	2	3	5	0.963	838	739	66	41	613	107	406	41	56	76	55
1	2	2	4	8	2	4	0	0.963	53	24	2	0	15	2	9	0	2	0	0
1	2	2	4	8	2	4	1	0.963	148	133	133	0	133	133	0	0	122	118	112
1	2	2	4	8	2	4	2	0.963	32	27	27	0	27	27	0	0	13	21	17
1	2	2	4	8	2	4	3	0.963	328	296	3	2	250	5	207	2	3	4	4
1	2	2	4	8	2	4	4	0.963	419	365	17	8	260	25	167	8	12	19	15
1	2	2	4	8	2	4	5	0.963	477	421	83	24	351	107	189	24	80	86	73
1	2	2	4	8	2	5	0	0.963	56	25	3	1	17	4	12	1	3	3	3
1	2	2	4	8	2	5	1	0.963	166	154	154	0	154	154	0	0	147	141	134
1	2	2	4	8	2	5	2	0.963	20	16	16	0	16	16	0	0	11	14	10
1	2	2	4	8	2	5	3	0.963	214	201	2	1	171	3	140	1	2	3	3
1	2	2	4	8	2	5	4	0.963	299	258	20	2	167	22	101	2	14	18	13
1	2	2	4	8	2	5	5	0.963	298	245	64	24	196	88	97	24	57	67	48
1	2	2	4	8	2	6	0	0.963	36	16	3	0	11	3	5	0	2	3	2
1	2	2	4	8	2	6	1	0.963	105	100	100	0	100	100	0	0	95	95	92
1	2	2	4	8	2	6	2	0.963	16	14	14	0	14	14	0	0	9	12	11
1	2	2	4	8	2	6	3	0.963	144	125	4	0	102	4	85	0	4	3	3
1	2	2	4	8	2	6	4	0.963	191	155	5	4	91	9	60	4	3	7	5
1	2	2	4	8	2	6	5	0.963	163	123	55	10	106	65	40	10	48	51	43
1	2	2	4	8	2	7	0	0.963	28	12	2	1	7	3	4	1	2	3	3
1	2	2	4	8	2	7	1	0.963	73	67	67	0	67	67	0	0	61	61	58
1	2	2	4	8	2	7	2	0.963	9	7	7	0	7	7	0	0	4	6	5
1	2	2	4	8	2	7	3	0.963	92	83	1	1	70	2	63	1	1	1	1
1	2	2	4	8	2	7	4	0.963	133	115	8	5	79	13	44	5	7	11	5
1	2	2	4	8	2	7	5	0.963	116	87	18	3	58	21	34	3	16	18	14
1	2	2	4	8	2	8	0	0.963	13	8	1	1	6	2	5	1	1	0	0
1	2	2	4	8	2	8	1	0.963	58	49	49	0	49	49	0	0	47	45	45
1	2	2	4	8	2	8	2	0.963	7	7	7	0	7	7	0	0	1	6	1
1	2	2	4	8	2	8	3	0.963	111	105	0	1	87	1	79	1	0	1	0
1	2	2	4	8	2	8	4	0.963	97	83	7	3	42	10	28	3	7	8	7
1	2	2	4	8	2	8	5	0.963	66	55	10	4	42	14	28	4	10	10	7
1	2	2	4	8	2	9	0	0.963	23	13	1	0	7	1	4	0	1	1	1
1	2	2	4	8	2	9	1	0.963	39	35	35	0	35	35	0	0	34	34	34
1	2	2	4	8	2	9	2	0.963	6	4	4	0	4	4	0	0	2	4	2
1	2	2	4	8	2	9	3	0.963	105	87	0	0	71	0	61	0	0	0	0
1	2	2	4	8	2	9	4	0.963	111	95	4	1	59	5	37	1	3	4	3
1	2	2	4	8	2	9	5	0.963	43	36	4	4	31	8	21	4	4	7	6
1	2	2	4	8	2	10	0	0.963	6	1	0	0	0	0	0	0	0	0	0
1	2	2	4	8	2	10	1	0.963	13	13	13	0	13	13	0	0	13	13	13
1	2	2	4	8	2	10	2	0.963	2	2	2	0	2	2	0	0	2	2	2
1	2	2	4	8	2	10	3	0.963	52	45	0	1	35	1	30	1	0	1	0
1	2	2	4	8	2	10	4	0.963	85	74	3	2	36	5	20	2	3	5	3
1	2	2	4	8	2	10	5	0.963	35	27	3	0	16	3	10	0	3	3	3
1	2	2	4	8	2	11	0	0.963	16	9	1	0	5	1	3	0	1	1	1
1	2	2	4	8	2	11	1	0.963	14	14	14	0	14	14	0	0	13	13	12
1	2	2	4	8	2	11	2	0.963	1	1	1	0	1	1	0	0	0	1	1
1	2	2	4	8	2	11	3	0.963	105	99	0	0	70	0	59	0	0	0	0
1	2	2	4	8	2	11	4	0.963	163	147	2	0	50	2	40	0	2	2	2
1	2	2	4	8	2	11	5	0.963	66	59	1	1	32	2	27	1	1	1	1
1	3	1	1	1	1	0	1	0.942	2	2	2	0	2	2	0	0	2	2	2
1	3	1	1	1	1	0	2	0.942	3	3	3	0	3	3	0	0	3	2	2
1	3	1	1	1	1	0	3	0.942	158	126	0	1	122	1	119	1	0	1	0
1	3	1	1	1	1	0	4	0.942	76	63	1	0	54	1	51	0	1	1	1
1	3	1	1	1	1	0	5	0.942	308	202	1	0	180	1	176	0	1	1	1
1	3	1	1	1	1	0	9	0.942	104	53	0	0	50	0	50	0	0	0	0
1	3	1	1	1	1	1	0	0.942	7	4	0	0	4	0	3	0	0	0	0
1	3	1	1	1	1	1	1	0.942	4	4	4	0	4	4	0	0	4	4	4
1	3	1	1	1	1	1	3	0.942	205	155	0	0	146	0	144	0	0	0	0
1	3	1	1	1	1	1	4	0.942	50	38	0	1	33	1	32	1	0	1	0
1	3	1	1	1	1	1	5	0.942	181	151	2	0	140	2	137	0	2	2	2
1	3	1	1	1	1	1	9	0.942	80	50	1	1	44	2	42	1	1	2	1
1	3	1	1	1	1	2	0	0.942	33	15	0	0	14	0	12	0	0	0	0
1	3	1	1	1	1	2	1	0.942	6	6	6	0	6	6	0	0	6	4	4
1	3	1	1	1	1	2	2	0.942	4	2	2	0	2	2	0	0	2	1	1
1	3	1	1	1	1	2	3	0.942	620	464	0	2	441	2	432	2	0	1	1
1	3	1	1	1	1	2	4	0.942	162	95	0	0	72	0	66	0	0	0	0
1	3	1	1	1	1	2	5	0.942	402	334	1	5	309	6	297	5	1	4	2
1	3	1	1	1	1	2	9	0.942	68	36	0	0	26	0	25	0	0	0	0
1	3	1	1	1	1	3	0	0.942	37	16	0	1	13	1	12	1	0	1	0
1	3	1	1	1	1	3	1	0.942	6	4	4	0	4	4	0	0	3	4	3
1	3	1	1	1	1	3	2	0.942	4	1	1	0	1	1	0	0	1	1	1
1	3	1	1	1	1	3	3	0.942	351	256	0	1	241	1	234	1	0	1	1
1	3	1	1	1	1	3	4	0.942	134	76	1	1	58	2	48	1	1	2	2
1	3	1	1	1	1	3	5	0.942	392	258	2	6	215	8	222	6	2	6	5
1	3	1	1	1	1	3	9	0.942	76	29	0	0	28	0	29	0	0	0	0
1	3	1	1	1	1	4	0	0.942	37	12	0	0	10	0	10	0	0	0	0
1	3	1	1	1	1	4	1	0.942	20	11	11	0	11	11	0	0	10	9	8
1	3	1	1	1	1	4	2	0.942	5	2	2	0	2	2	0	0	2	2	2
1	3	1	1	1	1	4	3	0.942	225	167	1	2	148	3	145	3	1	4	1
1	3	1	1	1	1	4	4	0.942	165	73	0	0	52	0	53	0	0	0	0
1	3	1	1	1	1	4	5	0.942	401	210	1	11	182	12	186	11	1	9	8
1	3	1	1	1	1	4	9	0.942	107	35	1	1	31	2	33	1	1	2	1
1	3	1	1	1	1	5	0	0.942	38	5	0	1	4	1	4	1	0	1	0
1	3	1	1	1	1	5	1	0.942	28	23	23	0	23	23	0	0	22	21	21
1	3	1	1	1	1	5	2	0.942	8	6	6	0	6	6	0	0	6	5	5
1	3	1	1	1	1	5	3	0.942	206	144	1	0	124	1	122	0	1	1	1
1	3	1	1	1	1	5	4	0.942	158	58	2	3	47	5	43	4	2	6	2
1	3	1	1	1	1	5	5	0.942	285	132	5	5	99	10	97	6	5	10	6
1	3	1	1	1	1	5	9	0.942	103	40	4	0	31	4	27	0	3	4	3
1	3	1	1	1	1	6	0	0.942	35	15	0	0	12	0	8	0	0	0	0
1	3	1	1	1	1	6	1	0.942	40	24	24	0	24	24	0	0	23	23	23
1	3	1	1	1	1	6	2	0.942	3	2	2	0	2	2	0	0	2	2	2
1	3	1	1	1	1	6	3	0.942	147	97	2	0	83	2	79	0	2	2	2
1	3	1	1	1	1	6	4	0.942	181	70	0	1	41	1	36	1	0	1	0
1	3	1	1	1	1	6	5	0.942	155	79	2	1	61	3	59	1	2	3	2
1	3	1	1	1	1	6	9	0.942	76	21	4	2	20	6	17	2	4	6	6
1	3	1	1	1	1	7	0	0.942	19	5	0	1	3	1	3	1	0	1	1
1	3	1	1	1	1	7	1	0.942	22	16	16	0	16	16	0	0	16	15	15
1	3	1	1	1	1	7	2	0.942	1	1	1	0	1	1	0	0	1	1	1
1	3	1	1	1	1	7	3	0.942	90	60	1	1	49	2	46	1	1	2	1
1	3	1	1	1	1	7	4	0.942	89	32	2	1	20	3	16	1	2	3	3
1	3	1	1	1	1	7	5	0.942	79	31	2	2	23	4	20	2	2	4	2
1	3	1	1	1	1	7	9	0.942	41	14	3	0	6	3	5	0	3	2	2
1	3	1	1	1	1	8	0	0.942	24	4	1	0	3	1	2	0	1	1	1
1	3	1	1	1	1	8	1	0.942	14	13	13	0	13	13	0	0	13	12	12
1	3	1	1	1	1	8	2	0.942	1	1	1	0	1	1	0	0	1	1	1
1	3	1	1	1	1	8	3	0.942	68	41	1	0	37	1	37	0	1	1	1
1	3	1	1	1	1	8	4	0.942	74	32	2	0	17	2	15	0	2	2	2
1	3	1	1	1	1	8	5	0.942	30	15	2	3	15	5	13	3	2	4	4
1	3	1	1	1	1	8	9	0.942	18	4	1	1	3	2	2	1	1	2	1
1	3	1	1	1	1	9	1	0.942	12	11	11	0	11	11	0	0	11	11	11
1	3	1	1	1	1	9	2	0.942	2	2	2	0	2	2	0	0	1	1	0
1	3	1	1	1	1	9	3	0.942	54	41	0	0	35	0	35	0	0	0	0
1	3	1	1	1	1	9	4	0.942	47	20	1	0	11	1	9	0	1	1	1
1	3	1	1	1	1	9	5	0.942	23	10	1	3	9	4	8	3	1	4	2
1	3	1	1	1	1	9	9	0.942	26	7	0	1	6	1	7	1	0	1	0
1	3	1	1	1	1	10	1	0.942	12	12	12	0	12	12	0	0	11	11	10
1	3	1	1	1	1	10	3	0.942	58	46	1	0	42	1	41	0	1	1	1
1	3	1	1	1	1	10	4	0.942	33	18	0	0	11	0	8	0	0	0	0
1	3	1	1	1	1	10	5	0.942	12	6	0	0	5	0	6	0	0	0	0
1	3	1	1	1	1	10	9	0.942	15	4	1	0	4	1	3	0	1	1	1
1	3	1	1	1	1	11	0	0.942	10	2	0	0	1	0	1	0	0	0	0
1	3	1	1	1	1	11	1	0.942	8	7	7	0	7	7	0	0	7	7	7
1	3	1	1	1	1	11	3	0.942	111	99	1	0	79	1	77	0	1	0	0
1	3	1	1	1	1	11	4	0.942	79	54	1	0	32	1	30	0	1	0	0
1	3	1	1	1	1	11	5	0.942	18	14	1	0	13	1	11	0	1	1	1
1	3	1	1	1	1	11	9	0.942	5	2	0	0	1	0	1	0	0	0	0
1	3	1	1	1	2	0	0	0.942	2	2	0	0	2	0	2	0	0	0	0
1	3	1	1	1	2	0	1	0.942	3	3	3	0	3	3	0	0	3	3	3
1	3	1	1	1	2	0	2	0.942	4	3	3	0	3	3	0	0	1	3	2
1	3	1	1	1	2	0	3	0.942	222	187	0	0	176	0	173	0	0	0	0
1	3	1	1	1	2	0	4	0.942	106	94	2	0	81	2	77	0	2	1	1
1	3	1	1	1	2	0	5	0.942	385	266	2	3	233	5	227	3	2	2	1
1	3	1	1	1	2	0	9	0.942	86	48	0	0	42	0	41	0	0	0	0
1	3	1	1	1	2	1	0	0.942	3	3	0	0	2	0	2	0	0	0	0
1	3	1	1	1	2	1	1	0.942	1	1	1	0	1	1	0	0	1	1	1
1	3	1	1	1	2	1	2	0.942	5	5	5	0	5	5	0	0	4	5	4
1	3	1	1	1	2	1	3	0.942	262	214	0	4	203	4	201	4	0	4	1
1	3	1	1	1	2	1	4	0.942	59	43	0	0	33	0	30	0	0	0	0
1	3	1	1	1	2	1	5	0.942	271	231	4	4	221	8	211	4	3	6	3
1	3	1	1	1	2	1	9	0.942	54	38	2	0	34	2	30	0	1	1	1
1	3	1	1	1	2	2	0	0.942	34	15	1	0	14	1	13	0	1	1	1
1	3	1	1	1	2	2	1	0.942	14	13	13	0	13	13	0	0	12	12	12
1	3	1	1	1	2	2	2	0.942	18	15	15	0	15	15	0	0	12	12	12
1	3	1	1	1	2	2	3	0.942	779	632	1	9	601	10	582	10	1	10	3
1	3	1	1	1	2	2	4	0.942	182	132	5	4	98	9	76	4	4	9	5
1	3	1	1	1	2	2	5	0.942	603	548	10	26	519	36	469	26	9	27	15
1	3	1	1	1	2	2	9	0.942	56	31	1	1	28	2	25	1	1	2	1
1	3	1	1	1	2	3	0	0.942	20	13	1	0	10	1	6	0	1	1	1
1	3	1	1	1	2	3	1	0.942	83	75	75	0	75	75	0	0	70	67	62
1	3	1	1	1	2	3	2	0.942	13	11	11	0	11	11	0	0	10	9	8
1	3	1	1	1	2	3	3	0.942	506	437	2	9	412	11	387	9	2	10	7
1	3	1	1	1	2	3	4	0.942	186	143	8	3	97	11	63	3	7	9	6
1	3	1	1	1	2	3	5	0.942	528	466	26	17	421	43	349	17	26	33	26
1	3	1	1	1	2	3	9	0.942	35	22	0	0	20	0	18	0	0	0	0
1	3	1	1	1	2	4	0	0.942	19	8	1	0	7	1	4	0	1	1	1
1	3	1	1	1	2	4	1	0.942	79	66	66	0	66	66	0	0	60	56	49
1	3	1	1	1	2	4	2	0.942	12	9	9	0	9	9	0	0	7	8	7
1	3	1	1	1	2	4	3	0.942	391	339	7	5	307	12	281	5	7	9	7
1	3	1	1	1	2	4	4	0.942	184	132	7	1	88	8	61	1	6	7	6
1	3	1	1	1	2	4	5	0.942	298	240	28	14	199	42	139	14	27	32	29
1	3	1	1	1	2	4	9	0.942	45	21	4	1	15	5	11	1	4	5	4
1	3	1	1	1	2	5	0	0.942	23	13	1	0	9	1	5	0	1	1	1
1	3	1	1	1	2	5	1	0.942	61	56	56	0	56	56	0	0	55	51	51
1	3	1	1	1	2	5	2	0.942	8	7	7	0	7	7	0	0	5	6	5
1	3	1	1	1	2	5	3	0.942	272	240	0	3	208	3	192	3	0	3	2
1	3	1	1	1	2	5	4	0.942	165	120	6	1	67	7	39	1	6	6	6
1	3	1	1	1	2	5	5	0.942	171	124	19	7	105	26	76	7	19	24	22
1	3	1	1	1	2	5	9	0.942	28	12	2	1	9	3	6	1	2	3	3
1	3	1	1	1	2	6	0	0.942	25	6	0	0	4	0	4	0	0	0	0
1	3	1	1	1	2	6	1	0.942	54	43	43	0	43	43	0	0	42	41	41
1	3	1	1	1	2	6	2	0.942	6	5	5	0	5	5	0	0	4	4	4
1	3	1	1	1	2	6	3	0.942	181	155	1	3	142	4	137	3	1	4	4
1	3	1	1	1	2	6	4	0.942	116	80	4	0	37	4	25	0	4	4	4
1	3	1	1	1	2	6	5	0.942	94	75	13	6	59	19	36	6	12	16	13
1	3	1	1	1	2	6	9	0.942	21	12	4	0	8	4	2	0	4	4	4
1	3	1	1	1	2	7	0	0.942	15	5	3	0	5	3	1	0	3	2	2
1	3	1	1	1	2	7	1	0.942	42	34	34	0	34	34	0	0	33	33	32
1	3	1	1	1	2	7	2	0.942	1	1	1	0	1	1	0	0	1	1	1
1	3	1	1	1	2	7	3	0.942	104	89	1	1	73	2	69	1	1	2	2
1	3	1	1	1	2	7	4	0.942	80	59	3	1	35	4	25	1	3	4	3
1	3	1	1	1	2	7	5	0.942	47	28	4	2	24	6	18	2	4	6	6
1	3	1	1	1	2	7	9	0.942	8	4	1	1	3	2	2	1	1	2	2
1	3	1	1	1	2	8	0	0.942	20	5	0	0	2	0	1	0	0	0	0
1	3	1	1	1	2	8	1	0.942	38	32	32	0	32	32	0	0	31	30	30
1	3	1	1	1	2	8	2	0.942	3	2	2	0	2	2	0	0	2	2	2
1	3	1	1	1	2	8	3	0.942	123	112	1	1	97	2	91	1	0	2	0
1	3	1	1	1	2	8	4	0.942	69	48	2	1	26	3	18	1	2	3	2
1	3	1	1	1	2	8	5	0.942	29	16	4	0	13	4	9	0	4	3	3
1	3	1	1	1	2	8	9	0.942	7	3	0	0	2	0	2	0	0	0	0
1	3	1	1	1	2	9	0	0.942	6	4	0	0	3	0	2	0	0	0	0
1	3	1	1	1	2	9	1	0.942	24	24	24	0	24	24	0	0	22	22	20
1	3	1	1	1	2	9	2	0.942	2	2	2	0	2	2	0	0	0	2	0
1	3	1	1	1	2	9	3	0.942	126	107	1	0	89	1	86	0	1	1	1
1	3	1	1	1	2	9	4	0.942	59	48	3	2	23	5	16	2	2	5	3
1	3	1	1	1	2	9	5	0.942	30	19	2	1	19	3	15	1	2	3	3
1	3	1	1	1	2	9	9	0.942	7	2	1	0	2	1	1	0	1	1	1
1	3	1	1	1	2	10	0	0.942	7	3	0	0	3	0	2	0	0	0	0
1	3	1	1	1	2	10	1	0.942	26	23	23	0	23	23	0	0	22	23	23
1	3	1	1	1	2	10	3	0.942	113	102	1	0	86	1	81	0	1	1	1
1	3	1	1	1	2	10	4	0.942	66	53	3	1	24	4	15	1	3	4	4
1	3	1	1	1	2	10	5	0.942	21	19	1	1	18	2	16	1	1	2	2
1	3	1	1	1	2	10	9	0.942	3	2	0	0	2	0	2	0	0	0	0
1	3	1	1	1	2	11	0	0.942	12	3	0	0	1	0	1	0	0	0	0
1	3	1	1	1	2	11	1	0.942	5	5	5	0	5	5	0	0	5	5	5
1	3	1	1	1	2	11	3	0.942	171	148	1	0	119	1	118	0	1	1	1
1	3	1	1	1	2	11	4	0.942	106	89	0	2	40	2	36	2	0	2	1
1	3	1	1	1	2	11	5	0.942	46	38	0	0	27	0	27	0	0	0	0
1	3	1	1	1	2	11	9	0.942	7	3	0	0	2	0	2	0	0	0	0
1	3	1	2	2	1	0	2	0.972	2	2	2	0	2	2	0	0	1	1	1
1	3	1	2	2	1	0	3	0.972	426	388	0	0	375	0	369	0	0	0	0
1	3	1	2	2	1	0	4	0.972	116	108	0	0	95	0	95	0	0	0	0
1	3	1	2	2	1	0	5	0.972	920	719	3	2	700	5	693	2	3	4	2
1	3	1	2	2	1	0	9	0.972	160	90	0	0	82	0	81	0	0	0	0
1	3	1	2	2	1	1	0	0.972	11	4	0	0	4	0	3	0	0	0	0
1	3	1	2	2	1	1	3	0.972	499	431	0	1	404	1	402	1	0	1	0
1	3	1	2	2	1	1	4	0.972	46	38	0	0	32	0	30	0	0	0	0
1	3	1	2	2	1	1	5	0.972	450	380	0	0	370	0	370	0	0	0	0
1	3	1	2	2	1	1	9	0.972	158	95	1	0	87	1	86	0	1	1	1
1	3	1	2	2	1	2	0	0.972	107	45	0	2	40	2	41	2	0	2	0
1	3	1	2	2	1	2	1	0.972	5	5	5	0	5	5	0	0	5	5	5
1	3	1	2	2	1	2	2	0.972	10	7	7	0	7	7	0	0	4	6	5
1	3	1	2	2	1	2	3	0.972	1488	1173	1	10	1087	11	1087	10	1	11	5
1	3	1	2	2	1	2	4	0.972	90	67	0	1	50	1	47	1	0	1	0
1	3	1	2	2	1	2	5	0.972	947	692	6	8	660	14	658	8	6	9	6
1	3	1	2	2	1	2	9	0.972	143	75	0	1	67	1	66	1	0	0	0
1	3	1	2	2	1	3	0	0.972	130	52	1	3	45	4	42	3	1	2	0
1	3	1	2	2	1	3	1	0.972	26	25	25	0	25	25	0	0	17	18	15
1	3	1	2	2	1	3	2	0.972	13	6	6	0	6	6	0	0	4	4	3
1	3	1	2	2	1	3	3	0.972	721	573	1	6	530	7	527	6	1	6	2
1	3	1	2	2	1	3	4	0.972	102	67	1	1	48	2	44	1	1	2	2
1	3	1	2	2	1	3	5	0.972	873	541	10	33	511	43	520	33	10	30	17
1	3	1	2	2	1	3	9	0.972	141	68	2	2	60	4	61	3	2	4	2
1	3	1	2	2	1	4	0	0.972	167	62	2	2	54	4	56	2	2	3	3
1	3	1	2	2	1	4	1	0.972	58	45	45	0	45	45	0	0	43	42	41
1	3	1	2	2	1	4	2	0.972	22	12	12	0	12	12	0	0	9	11	9
1	3	1	2	2	1	4	3	0.972	515	407	1	7	371	8	363	7	1	5	2
1	3	1	2	2	1	4	4	0.972	105	53	2	2	40	4	39	2	2	3	2
1	3	1	2	2	1	4	5	0.972	685	394	18	33	361	51	343	34	14	38	27
1	3	1	2	2	1	4	9	0.972	109	47	2	5	42	7	43	6	2	7	5
1	3	1	2	2	1	5	0	0.972	154	51	3	1	43	4	40	2	3	5	3
1	3	1	2	2	1	5	1	0.972	73	58	58	0	58	58	0	0	50	56	52
1	3	1	2	2	1	5	2	0.972	24	20	20	0	20	20	0	0	17	20	18
1	3	1	2	2	1	5	3	0.972	385	289	0	2	258	2	258	2	0	2	0
1	3	1	2	2	1	5	4	0.972	85	51	2	2	38	4	35	2	2	3	2
1	3	1	2	2	1	5	5	0.972	519	299	31	24	276	55	250	25	26	46	38
1	3	1	2	2	1	5	9	0.972	80	38	7	2	36	9	31	2	7	7	7
1	3	1	2	2	1	6	0	0.972	164	50	5	3	43	8	43	5	5	10	7
1	3	1	2	2	1	6	1	0.972	119	94	94	0	94	94	1	0	86	91	87
1	3	1	2	2	1	6	2	0.972	13	8	8	0	8	8	0	0	6	6	6
1	3	1	2	2	1	6	3	0.972	339	269	1	2	238	3	240	3	1	3	1
1	3	1	2	2	1	6	4	0.972	92	54	5	1	34	6	29	1	4	6	5
1	3	1	2	2	1	6	5	0.972	329	163	18	16	151	34	134	17	17	29	22
1	3	1	2	2	1	6	9	0.972	72	31	7	1	25	8	20	1	5	6	6
1	3	1	2	2	1	7	0	0.972	123	48	6	1	39	7	32	1	6	7	7
1	3	1	2	2	1	7	1	0.972	66	53	53	0	53	53	0	0	53	50	50
1	3	1	2	2	1	7	2	0.972	15	11	11	0	11	11	0	0	6	10	7
1	3	1	2	2	1	7	3	0.972	258	207	1	3	187	4	183	3	1	4	3
1	3	1	2	2	1	7	4	0.972	59	40	1	1	20	2	16	1	1	1	1
1	3	1	2	2	1	7	5	0.972	200	122	24	11	115	35	91	11	24	29	24
1	3	1	2	2	1	7	9	0.972	42	14	2	2	12	4	12	2	2	3	3
1	3	1	2	2	1	8	0	0.972	105	33	3	1	29	4	28	1	3	4	4
1	3	1	2	2	1	8	1	0.972	60	48	48	0	48	48	0	0	45	44	42
1	3	1	2	2	1	8	2	0.972	6	6	6	0	6	6	0	0	5	5	5
1	3	1	2	2	1	8	3	0.972	177	147	0	0	129	0	126	0	0	0	0
1	3	1	2	2	1	8	4	0.972	52	34	0	1	18	1	17	1	0	1	0
1	3	1	2	2	1	8	5	0.972	112	72	12	8	66	20	53	9	12	16	12
1	3	1	2	2	1	8	9	0.972	31	13	0	0	11	0	10	0	0	0	0
1	3	1	2	2	1	9	1	0.972	24	20	20	0	20	20	0	0	20	18	18
1	3	1	2	2	1	9	2	0.972	3	2	2	0	2	2	0	0	2	2	2
1	3	1	2	2	1	9	3	0.972	180	156	0	2	142	2	139	2	0	1	1
1	3	1	2	2	1	9	4	0.972	38	24	1	0	17	1	15	0	1	1	1
1	3	1	2	2	1	9	5	0.972	70	50	5	3	46	8	42	4	5	7	5
1	3	1	2	2	1	9	9	0.972	84	32	2	1	22	3	20	1	2	2	2
1	3	1	2	2	1	10	1	0.972	21	18	18	0	18	18	0	0	15	17	15
1	3	1	2	2	1	10	3	0.972	120	105	0	1	92	1	92	1	0	1	0
1	3	1	2	2	1	10	4	0.972	38	30	0	0	21	0	19	0	0	0	0
1	3	1	2	2	1	10	5	0.972	41	24	2	1	22	3	20	1	2	1	1
1	3	1	2	2	1	10	9	0.972	49	18	1	1	15	2	14	1	1	2	1
1	3	1	2	2	1	11	0	0.972	64	20	0	0	16	0	16	0	0	0	0
1	3	1	2	2	1	11	1	0.972	8	7	7	0	7	7	0	0	6	7	6
1	3	1	2	2	1	11	3	0.972	307	269	1	0	244	1	241	0	1	1	1
1	3	1	2	2	1	11	4	0.972	63	55	0	0	31	0	32	0	0	0	0
1	3	1	2	2	1	11	5	0.972	63	46	0	0	43	0	42	0	0	0	0
1	3	1	2	2	1	11	9	0.972	10	4	0	0	2	0	2	0	0	0	0
1	3	1	2	2	2	0	1	0.972	3	2	2	0	2	2	0	0	2	2	2
1	3	1	2	2	2	0	2	0.972	5	5	5	0	5	5	0	0	5	5	5
1	3	1	2	2	2	0	3	0.972	555	518	1	2	491	3	486	2	1	3	3
1	3	1	2	2	2	0	4	0.972	111	108	1	0	96	1	93	0	1	1	1
1	3	1	2	2	2	0	5	0.972	939	799	5	9	787	14	774	9	5	8	5
1	3	1	2	2	2	0	9	0.972	156	111	0	0	103	0	102	0	0	0	0
1	3	1	2	2	2	1	0	0.972	4	2	0	0	2	0	2	0	0	0	0
1	3	1	2	2	2	1	1	0.972	4	3	3	0	3	3	0	0	3	3	3
1	3	1	2	2	2	1	2	0.972	3	2	2	0	2	2	0	0	2	1	1
1	3	1	2	2	2	1	3	0.972	656	591	0	8	570	8	567	8	0	7	3
1	3	1	2	2	2	1	4	0.972	45	41	0	2	36	2	35	2	0	1	0
1	3	1	2	2	2	1	5	0.972	661	615	4	17	604	21	593	17	4	16	7
1	3	1	2	2	2	1	9	0.972	83	62	1	1	58	2	57	1	1	2	1
1	3	1	2	2	2	2	0	0.972	33	21	1	1	20	2	18	1	1	2	1
1	3	1	2	2	2	2	1	0.972	64	57	57	0	57	57	1	0	46	43	40
1	3	1	2	2	2	2	2	0.972	40	32	32	0	32	32	0	0	18	28	21
1	3	1	2	2	2	2	3	0.972	1654	1508	5	17	1446	22	1402	17	3	15	12
1	3	1	2	2	2	2	4	0.972	111	91	3	5	78	8	70	5	2	5	1
1	3	1	2	2	2	2	5	0.972	1300	1209	32	70	1177	102	1126	70	28	78	47
1	3	1	2	2	2	2	9	0.972	62	45	0	2	42	2	41	2	0	1	0
1	3	1	2	2	2	3	0	0.972	34	16	2	1	15	3	12	1	2	3	3
1	3	1	2	2	2	3	1	0.972	136	127	127	0	127	127	0	0	116	115	111
1	3	1	2	2	2	3	2	0.972	43	39	39	0	39	39	0	0	26	30	26
1	3	1	2	2	2	3	3	0.972	946	890	5	24	825	29	800	24	5	22	15
1	3	1	2	2	2	3	4	0.972	104	95	8	7	70	15	54	7	7	11	9
1	3	1	2	2	2	3	5	0.972	749	680	58	66	650	124	572	66	54	95	70
1	3	1	2	2	2	3	9	0.972	33	20	4	3	17	7	13	3	3	5	4
1	3	1	2	2	2	4	0	0.972	31	14	1	0	10	1	9	0	1	1	1
1	3	1	2	2	2	4	1	0.972	200	184	184	0	184	184	0	0	169	171	160
1	3	1	2	2	2	4	2	0.972	38	30	30	0	30	30	0	0	24	26	24
1	3	1	2	2	2	4	3	0.972	717	681	0	13	639	13	623	13	0	7	5
1	3	1	2	2	2	4	4	0.972	117	106	7	11	74	18	60	11	4	14	8
1	3	1	2	2	2	4	5	0.972	493	431	78	46	408	124	314	46	72	102	82
1	3	1	2	2	2	4	9	0.972	29	24	6	0	21	6	13	0	6	5	5
1	3	1	2	2	2	5	0	0.972	32	11	3	0	8	3	4	0	3	3	3
1	3	1	2	2	2	5	1	0.972	208	193	193	0	193	193	0	0	184	182	175
1	3	1	2	2	2	5	2	0.972	28	25	25	0	25	25	0	0	19	18	14
1	3	1	2	2	2	5	3	0.972	569	534	7	10	489	17	465	10	6	14	10
1	3	1	2	2	2	5	4	0.972	75	66	9	3	44	12	24	3	7	9	7
1	3	1	2	2	2	5	5	0.972	339	287	58	28	266	86	198	28	54	74	60
1	3	1	2	2	2	5	9	0.972	31	17	1	3	14	4	13	3	1	4	3
1	3	1	2	2	2	6	0	0.972	49	27	3	1	22	4	18	1	3	4	3
1	3	1	2	2	2	6	1	0.972	178	164	164	0	164	164	0	0	153	156	149
1	3	1	2	2	2	6	2	0.972	21	17	17	0	17	17	0	0	12	17	13
1	3	1	2	2	2	6	3	0.972	431	396	1	10	360	11	349	10	1	9	7
1	3	1	2	2	2	6	4	0.972	75	56	4	1	39	5	31	1	3	5	4
1	3	1	2	2	2	6	5	0.972	229	184	39	14	175	53	133	14	36	44	38
1	3	1	2	2	2	6	9	0.972	23	12	3	0	9	3	6	0	3	3	3
1	3	1	2	2	2	7	0	0.972	38	17	2	0	11	2	8	0	2	2	2
1	3	1	2	2	2	7	1	0.972	121	110	110	0	110	110	0	0	103	107	104
1	3	1	2	2	2	7	2	0.972	6	6	6	0	6	6	0	0	4	6	5
1	3	1	2	2	2	7	3	0.972	353	323	1	2	289	3	283	2	1	3	2
1	3	1	2	2	2	7	4	0.972	70	56	1	1	32	2	25	1	1	2	2
1	3	1	2	2	2	7	5	0.972	136	102	18	9	94	27	71	9	16	21	20
1	3	1	2	2	2	7	9	0.972	19	11	2	1	10	3	8	1	2	3	2
1	3	1	2	2	2	8	0	0.972	39	14	0	1	9	1	8	1	0	0	0
1	3	1	2	2	2	8	1	0.972	75	65	65	0	65	65	0	0	56	60	57
1	3	1	2	2	2	8	2	0.972	6	4	4	0	4	4	0	0	3	4	3
1	3	1	2	2	2	8	3	0.972	325	299	1	1	263	2	255	1	1	1	1
1	3	1	2	2	2	8	4	0.972	72	57	1	0	38	1	31	0	1	1	1
1	3	1	2	2	2	8	5	0.972	103	83	8	11	76	19	69	11	8	15	11
1	3	1	2	2	2	8	9	0.972	9	6	0	0	4	0	4	0	0	0	0
1	3	1	2	2	2	9	0	0.972	26	14	0	0	8	0	7	0	0	0	0
1	3	1	2	2	2	9	1	0.972	31	29	29	0	29	29	0	0	28	26	25
1	3	1	2	2	2	9	2	0.972	5	5	5	0	5	5	0	0	3	4	4
1	3	1	2	2	2	9	3	0.972	215	194	0	1	168	1	165	1	0	1	1
1	3	1	2	2	2	9	4	0.972	51	46	1	1	21	2	19	1	1	2	1
1	3	1	2	2	2	9	5	0.972	66	53	3	3	48	6	44	3	3	5	3
1	3	1	2	2	2	9	9	0.972	9	3	0	0	1	0	1	0	0	0	0
1	3	1	2	2	2	10	0	0.972	17	10	1	0	6	1	4	0	1	1	1
1	3	1	2	2	2	10	1	0.972	24	24	24	0	24	24	0	0	21	23	21
1	3	1	2	2	2	10	2	0.972	1	1	1	0	1	1	0	0	0	0	0
1	3	1	2	2	2	10	3	0.972	203	185	0	1	169	1	168	1	0	1	1
1	3	1	2	2	2	10	4	0.972	37	29	0	1	11	1	10	1	0	1	0
1	3	1	2	2	2	10	5	0.972	53	44	2	2	38	4	36	2	2	3	3
1	3	1	2	2	2	10	9	0.972	4	1	0	0	1	0	1	0	0	0	0
1	3	1	2	2	2	11	0	0.972	36	18	0	0	9	0	9	0	0	0	0
1	3	1	2	2	2	11	1	0.972	4	4	4	0	4	4	0	0	4	4	4
1	3	1	2	2	2	11	2	0.972	3	2	2	0	2	2	0	0	0	2	1
1	3	1	2	2	2	11	3	0.972	294	274	0	0	241	0	238	0	0	0	0
1	3	1	2	2	2	11	4	0.972	69	57	0	1	24	1	24	1	0	1	1
1	3	1	2	2	2	11	5	0.972	89	80	1	5	67	6	65	5	1	4	3
1	3	1	2	2	2	11	9	0.972	9	3	0	0	2	0	2	0	0	0	0
1	3	1	3	3	1	0	1	0.945	7	7	7	0	7	7	0	0	6	7	7
1	3	1	3	3	1	0	2	0.945	1	0	0	0	0	0	0	0	0	0	0
1	3	1	3	3	1	0	3	0.945	531	475	0	0	414	0	405	0	0	0	0
1	3	1	3	3	1	0	4	0.945	327	290	1	0	221	1	210	0	1	1	1
1	3	1	3	3	1	0	5	0.945	1399	759	5	3	675	8	647	3	5	7	6
1	3	1	3	3	1	0	9	0.945	327	146	1	0	123	1	114	0	1	1	1
1	3	1	3	3	1	1	0	0.945	10	1	0	0	1	0	1	0	0	0	0
1	3	1	3	3	1	1	1	0.945	5	4	4	0	4	4	0	0	4	4	4
1	3	1	3	3	1	1	2	0.945	6	5	5	0	5	5	0	0	3	5	3
1	3	1	3	3	1	1	3	0.945	759	685	0	1	638	1	618	1	0	1	1
1	3	1	3	3	1	1	4	0.945	180	162	0	0	141	0	133	0	0	0	0
1	3	1	3	3	1	1	5	0.945	924	750	5	2	716	7	696	2	5	6	5
1	3	1	3	3	1	1	9	0.945	346	225	0	0	213	0	208	0	0	0	0
1	3	1	3	3	1	2	0	0.945	174	78	0	0	71	0	72	0	0	0	0
1	3	1	3	3	1	2	1	0.945	27	23	23	0	23	23	0	0	21	18	17
1	3	1	3	3	1	2	2	0.945	20	15	15	0	15	15	0	0	6	13	8
1	3	1	3	3	1	2	3	0.945	2378	2103	2	7	1973	9	1924	7	2	8	3
1	3	1	3	3	1	2	4	0.945	473	380	0	3	320	3	299	3	0	3	3
1	3	1	3	3	1	2	5	0.945	2099	1582	5	21	1500	26	1438	21	5	22	14
1	3	1	3	3	1	2	9	0.945	478	283	0	0	269	0	259	0	0	0	0
1	3	1	3	3	1	3	0	0.945	179	68	2	6	61	8	60	6	2	7	4
1	3	1	3	3	1	3	1	0.945	56	44	44	0	44	44	0	0	38	39	33
1	3	1	3	3	1	3	2	0.945	29	22	22	0	22	22	0	0	12	15	10
1	3	1	3	3	1	3	3	0.945	1667	1459	1	14	1378	15	1348	14	1	13	7
1	3	1	3	3	1	3	4	0.945	408	326	2	5	276	7	251	5	2	5	4
1	3	1	3	3	1	3	5	0.945	2239	1396	29	62	1314	91	1260	63	27	72	56
1	3	1	3	3	1	3	9	0.945	492	249	3	3	236	6	234	3	2	6	4
1	3	1	3	3	1	4	0	0.945	171	51	3	4	49	7	52	4	3	6	4
1	3	1	3	3	1	4	1	0.945	115	90	90	0	90	90	0	0	85	84	79
1	3	1	3	3	1	4	2	0.945	56	42	42	0	42	42	0	0	31	36	27
1	3	1	3	3	1	4	3	0.945	1200	1009	5	10	940	15	922	10	4	13	9
1	3	1	3	3	1	4	4	0.945	421	315	10	7	267	17	247	7	7	14	9
1	3	1	3	3	1	4	5	0.945	1671	915	68	52	849	120	765	54	63	88	64
1	3	1	3	3	1	4	9	0.945	588	250	14	5	229	19	220	5	12	16	12
1	3	1	3	3	1	5	0	0.945	186	62	5	2	56	7	55	2	4	7	5
1	3	1	3	3	1	5	1	0.945	193	147	147	0	147	147	0	0	136	133	124
1	3	1	3	3	1	5	2	0.945	42	30	30	0	30	30	0	0	16	24	17
1	3	1	3	3	1	5	3	0.945	926	753	1	7	708	8	702	7	1	8	5
1	3	1	3	3	1	5	4	0.945	371	267	2	6	231	8	215	6	2	7	6
1	3	1	3	3	1	5	5	0.945	1276	647	79	48	605	127	511	51	76	106	85
1	3	1	3	3	1	5	9	0.945	424	165	7	3	152	10	147	4	7	9	8
1	3	1	3	3	1	6	0	0.945	164	51	4	1	47	5	50	1	4	5	5
1	3	1	3	3	1	6	1	0.945	230	165	165	0	165	165	0	0	150	148	140
1	3	1	3	3	1	6	2	0.945	30	25	25	0	25	25	0	0	18	19	18
1	3	1	3	3	1	6	3	0.945	730	582	6	5	539	11	521	5	6	10	9
1	3	1	3	3	1	6	4	0.945	301	203	10	7	163	17	153	9	9	16	10
1	3	1	3	3	1	6	5	0.945	838	445	83	33	410	116	311	33	82	100	90
1	3	1	3	3	1	6	9	0.945	322	134	14	3	122	17	106	3	13	14	12
1	3	1	3	3	1	7	0	0.945	109	24	4	0	21	4	19	0	4	4	4
1	3	1	3	3	1	7	1	0.945	190	146	146	0	146	146	0	0	141	136	132
1	3	1	3	3	1	7	2	0.945	23	20	20	0	20	20	0	0	14	15	13
1	3	1	3	3	1	7	3	0.945	535	449	2	7	403	9	394	7	2	9	8
1	3	1	3	3	1	7	4	0.945	196	138	3	3	101	6	90	3	3	6	5
1	3	1	3	3	1	7	5	0.945	473	242	55	18	226	73	161	19	54	61	51
1	3	1	3	3	1	7	9	0.945	201	65	9	1	57	10	46	1	8	9	9
1	3	1	3	3	1	8	0	0.945	92	21	2	0	19	2	16	0	2	2	2
1	3	1	3	3	1	8	1	0.945	93	70	70	0	70	70	0	0	70	69	69
1	3	1	3	3	1	8	2	0.945	9	8	8	0	8	8	0	0	7	8	7
1	3	1	3	3	1	8	3	0.945	312	254	2	0	225	2	214	0	2	2	2
1	3	1	3	3	1	8	4	0.945	140	97	2	2	83	4	73	2	2	4	2
1	3	1	3	3	1	8	5	0.945	217	106	24	7	100	31	76	7	24	26	24
1	3	1	3	3	1	8	9	0.945	104	44	9	1	41	10	28	1	8	10	8
1	3	1	3	3	1	9	1	0.945	67	54	54	0	54	54	0	0	53	52	51
1	3	1	3	3	1	9	2	0.945	3	3	3	0	3	3	0	0	2	3	2
1	3	1	3	3	1	9	3	0.945	232	194	2	0	173	2	167	0	2	2	2
1	3	1	3	3	1	9	4	0.945	123	87	2	2	59	4	50	2	2	4	4
1	3	1	3	3	1	9	5	0.945	100	58	9	3	50	12	41	3	8	11	9
1	3	1	3	3	1	9	9	0.945	122	41	2	1	31	3	30	1	2	3	2
1	3	1	3	3	1	10	1	0.945	29	26	26	0	26	26	0	0	24	25	25
1	3	1	3	3	1	10	2	0.945	3	3	3	0	3	3	0	0	3	3	3
1	3	1	3	3	1	10	3	0.945	195	164	1	1	135	2	125	1	1	2	2
1	3	1	3	3	1	10	4	0.945	90	63	0	2	43	2	38	2	0	2	1
1	3	1	3	3	1	10	5	0.945	69	43	6	1	32	7	21	1	6	6	6
1	3	1	3	3	1	10	9	0.945	73	35	5	0	28	5	22	0	4	5	4
1	3	1	3	3	1	11	0	0.945	65	16	0	0	14	0	14	0	0	0	0
1	3	1	3	3	1	11	1	0.945	28	23	23	0	23	23	0	0	23	23	23
1	3	1	3	3	1	11	2	0.945	4	3	3	0	3	3	0	0	3	2	2
1	3	1	3	3	1	11	3	0.945	433	380	0	0	310	0	300	0	0	0	0
1	3	1	3	3	1	11	4	0.945	171	136	0	0	76	0	69	0	0	0	0
1	3	1	3	3	1	11	5	0.945	114	79	4	1	62	5	51	1	4	5	5
1	3	1	3	3	1	11	9	0.945	56	21	0	0	16	0	15	0	0	0	0
1	3	1	3	3	2	0	1	0.945	8	8	8	0	8	8	0	0	8	6	6
1	3	1	3	3	2	0	2	0.945	5	5	5	0	5	5	0	0	2	4	2
1	3	1	3	3	2	0	3	0.945	720	635	0	0	554	0	533	0	0	0	0
1	3	1	3	3	2	0	4	0.945	335	296	0	2	212	2	202	2	0	2	2
1	3	1	3	3	2	0	5	0.945	1622	1055	7	16	933	23	883	16	7	16	11
1	3	1	3	3	2	0	9	0.945	255	115	0	0	101	0	95	0	0	0	0
1	3	1	3	3	2	1	0	0.945	9	5	0	0	5	0	5	0	0	0	0
1	3	1	3	3	2	1	1	0.945	12	10	10	0	10	10	0	0	8	8	5
1	3	1	3	3	2	1	2	0.945	22	22	22	0	22	22	0	0	16	15	13
1	3	1	3	3	2	1	3	0.945	854	757	2	2	697	4	656	2	1	4	4
1	3	1	3	3	2	1	4	0.945	222	191	1	2	150	3	138	2	1	3	3
1	3	1	3	3	2	1	5	0.945	1178	1005	15	25	924	40	845	25	15	24	19
1	3	1	3	3	2	1	9	0.945	199	123	5	1	114	6	103	1	5	5	4
1	3	1	3	3	2	2	0	0.945	68	33	3	1	28	4	19	1	3	4	2
1	3	1	3	3	2	2	1	0.945	126	111	111	0	111	111	0	0	92	95	85
1	3	1	3	3	2	2	2	0.945	116	105	105	0	105	105	0	0	76	68	54
1	3	1	3	3	2	2	3	0.945	3010	2651	8	36	2459	44	2287	36	7	38	19
1	3	1	3	3	2	2	4	0.945	596	509	8	10	413	18	347	10	7	15	11
1	3	1	3	3	2	2	5	0.945	2903	2626	104	109	2454	213	2120	109	99	144	111
1	3	1	3	3	2	2	9	0.945	242	140	3	2	130	5	114	2	3	4	3
1	3	1	3	3	2	3	0	0.945	63	25	4	1	24	5	18	1	3	3	2
1	3	1	3	3	2	3	1	0.945	290	263	263	0	263	263	0	0	233	214	197
1	3	1	3	3	2	3	2	0.945	97	91	91	0	91	91	0	0	59	69	54
1	3	1	3	3	2	3	3	0.945	2120	1979	6	31	1815	37	1683	31	6	29	16
1	3	1	3	3	2	3	4	0.945	528	483	17	8	398	25	309	8	14	23	18
1	3	1	3	3	2	3	5	0.945	1953	1768	226	117	1624	343	1216	117	213	263	223
1	3	1	3	3	2	3	9	0.945	155	85	2	2	74	4	61	2	2	3	3
1	3	1	3	3	2	4	0	0.945	61	25	4	0	23	4	17	0	4	4	4
1	3	1	3	3	2	4	1	0.945	398	370	370	0	370	370	0	0	344	327	308
1	3	1	3	3	2	4	2	0.945	101	92	92	0	92	92	0	0	64	76	62
1	3	1	3	3	2	4	3	0.945	1445	1358	8	17	1237	25	1119	17	8	24	21
1	3	1	3	3	2	4	4	0.945	414	383	19	13	305	32	228	13	16	28	21
1	3	1	3	3	2	4	5	0.945	1246	1078	210	91	982	301	659	91	196	227	203
1	3	1	3	3	2	4	9	0.945	128	81	9	2	65	11	45	2	9	11	11
1	3	1	3	3	2	5	0	0.945	43	18	1	0	16	1	12	0	1	1	1
1	3	1	3	3	2	5	1	0.945	474	444	444	0	444	444	0	0	424	398	389
1	3	1	3	3	2	5	2	0.945	61	55	55	0	55	55	0	0	34	42	33
1	3	1	3	3	2	5	3	0.945	1068	987	14	13	880	27	788	13	14	26	21
1	3	1	3	3	2	5	4	0.945	324	278	19	9	209	28	152	9	16	25	21
1	3	1	3	3	2	5	5	0.945	883	726	207	59	660	266	400	59	202	225	212
1	3	1	3	3	2	5	9	0.945	124	56	10	2	52	12	35	2	9	10	9
1	3	1	3	3	2	6	0	0.945	61	22	3	2	21	5	15	2	3	4	4
1	3	1	3	3	2	6	1	0.945	404	365	365	0	365	365	0	0	355	335	327
1	3	1	3	3	2	6	2	0.945	31	28	28	0	28	28	0	0	24	23	22
1	3	1	3	3	2	6	3	0.945	772	708	4	9	620	13	560	9	4	12	7
1	3	1	3	3	2	6	4	0.945	260	221	14	5	157	19	110	5	13	19	17
1	3	1	3	3	2	6	5	0.945	519	395	134	26	358	160	194	26	131	137	130
1	3	1	3	3	2	6	9	0.945	113	49	9	0	44	9	31	0	9	9	9
1	3	1	3	3	2	7	0	0.945	52	21	3	0	16	3	10	0	3	3	3
1	3	1	3	3	2	7	1	0.945	237	216	216	0	216	216	0	0	205	197	189
1	3	1	3	3	2	7	2	0.945	22	21	21	0	21	21	0	0	16	20	16
1	3	1	3	3	2	7	3	0.945	475	419	2	3	359	5	342	3	2	5	4
1	3	1	3	3	2	7	4	0.945	183	148	6	3	96	9	73	3	6	9	7
1	3	1	3	3	2	7	5	0.945	260	183	59	6	154	65	82	6	59	52	50
1	3	1	3	3	2	7	9	0.945	64	31	6	3	25	9	18	3	6	7	6
1	3	1	3	3	2	8	0	0.945	47	13	2	1	10	3	6	1	2	3	3
1	3	1	3	3	2	8	1	0.945	176	162	162	0	162	162	0	0	154	153	149
1	3	1	3	3	2	8	2	0.945	17	17	17	0	17	17	0	0	10	16	10
1	3	1	3	3	2	8	3	0.945	498	437	1	2	357	3	335	2	1	3	2
1	3	1	3	3	2	8	4	0.945	171	138	7	4	81	11	59	4	7	11	9
1	3	1	3	3	2	8	5	0.945	179	134	36	8	113	44	66	8	36	36	34
1	3	1	3	3	2	8	9	0.945	52	22	4	1	18	5	12	1	4	5	5
1	3	1	3	3	2	9	0	0.945	29	10	0	0	7	0	6	0	0	0	0
1	3	1	3	3	2	9	1	0.945	94	89	89	0	89	89	0	0	85	84	82
1	3	1	3	3	2	9	2	0.945	5	5	5	0	5	5	0	0	3	5	3
1	3	1	3	3	2	9	3	0.945	352	312	1	1	246	2	229	1	1	2	1
1	3	1	3	3	2	9	4	0.945	142	111	2	2	53	4	42	2	1	4	2
1	3	1	3	3	2	9	5	0.945	95	77	7	4	66	11	51	4	7	10	9
1	3	1	3	3	2	9	9	0.945	19	9	0	0	7	0	4	0	0	0	0
1	3	1	3	3	2	10	0	0.945	27	8	0	0	6	0	6	0	0	0	0
1	3	1	3	3	2	10	1	0.945	41	36	36	0	36	36	0	0	36	29	29
1	3	1	3	3	2	10	2	0.945	1	1	1	0	1	1	0	0	1	1	1
1	3	1	3	3	2	10	3	0.945	260	230	1	0	174	1	157	0	1	1	1
1	3	1	3	3	2	10	4	0.945	108	87	2	1	44	3	37	1	2	3	3
1	3	1	3	3	2	10	5	0.945	75	65	7	6	49	13	39	6	7	9	9
1	3	1	3	3	2	10	9	0.945	20	8	0	0	5	0	5	0	0	0	0
1	3	1	3	3	2	11	0	0.945	46	11	0	0	4	0	3	0	0	0	0
1	3	1	3	3	2	11	1	0.945	31	30	30	0	30	30	0	0	29	29	29
1	3	1	3	3	2	11	2	0.945	4	4	4	0	4	4	0	0	2	1	1
1	3	1	3	3	2	11	3	0.945	431	384	0	1	248	1	236	1	0	1	1
1	3	1	3	3	2	11	4	0.945	201	181	0	0	78	0	71	0	0	0	0
1	3	1	3	3	2	11	5	0.945	137	108	3	1	76	4	67	1	3	4	3
1	3	1	3	3	2	11	9	0.945	34	18	1	0	11	1	9	0	1	1	1
1	3	1	4	4	1	0	1	0.934	1	1	1	0	1	1	0	0	1	1	1
1	3	1	4	4	1	0	3	0.934	178	159	2	0	137	2	123	0	2	2	2
1	3	1	4	4	1	0	4	0.934	91	81	2	0	66	2	61	0	2	1	1
1	3	1	4	4	1	0	5	0.934	497	282	3	2	253	5	235	2	3	5	3
1	3	1	4	4	1	0	9	0.934	94	46	0	0	40	0	38	0	0	0	0
1	3	1	4	4	1	1	0	0.934	9	6	0	0	6	0	5	0	0	0	0
1	3	1	4	4	1	1	1	0.934	3	2	2	0	2	2	0	0	2	2	2
1	3	1	4	4	1	1	2	0.934	1	0	0	0	0	0	0	0	0	0	0
1	3	1	4	4	1	1	3	0.934	196	153	0	1	139	1	134	1	0	1	0
1	3	1	4	4	1	1	4	0.934	72	61	0	0	54	0	48	0	0	0	0
1	3	1	4	4	1	1	5	0.934	296	219	0	1	200	1	193	1	0	0	0
1	3	1	4	4	1	1	9	0.934	69	42	1	0	36	1	31	0	1	1	1
1	3	1	4	4	1	2	0	0.934	41	20	0	0	20	0	16	0	0	0	0
1	3	1	4	4	1	2	1	0.934	8	4	4	0	4	4	0	0	1	4	1
1	3	1	4	4	1	2	2	0.934	5	4	4	0	4	4	0	0	3	4	3
1	3	1	4	4	1	2	3	0.934	604	451	0	4	404	4	380	4	0	2	1
1	3	1	4	4	1	2	4	0.934	149	101	0	1	81	1	72	1	0	1	0
1	3	1	4	4	1	2	5	0.934	766	565	3	5	529	8	494	5	3	8	5
1	3	1	4	4	1	2	9	0.934	79	40	1	1	37	2	33	1	1	2	2
1	3	1	4	4	1	3	0	0.934	41	13	0	0	10	0	8	0	0	0	0
1	3	1	4	4	1	3	1	0.934	22	18	18	0	18	18	0	0	16	17	15
1	3	1	4	4	1	3	2	0.934	12	8	8	0	8	8	0	0	4	6	4
1	3	1	4	4	1	3	3	0.934	492	379	3	3	350	6	333	3	2	6	3
1	3	1	4	4	1	3	4	0.934	141	96	1	1	68	2	58	1	0	2	1
1	3	1	4	4	1	3	5	0.934	799	483	8	10	444	18	430	12	6	16	7
1	3	1	4	4	1	3	9	0.934	94	35	2	0	31	2	27	0	1	2	2
1	3	1	4	4	1	4	0	0.934	53	14	1	0	13	1	11	0	1	1	1
1	3	1	4	4	1	4	1	0.934	44	27	27	0	27	27	0	0	26	27	27
1	3	1	4	4	1	4	2	0.934	11	7	7	0	7	7	0	0	3	6	4
1	3	1	4	4	1	4	3	0.934	393	273	1	2	250	3	243	2	1	3	2
1	3	1	4	4	1	4	4	0.934	152	95	3	1	79	4	63	1	3	4	3
1	3	1	4	4	1	4	5	0.934	619	325	28	12	292	40	258	13	24	34	26
1	3	1	4	4	1	4	9	0.934	108	37	3	3	30	6	31	3	3	5	2
1	3	1	4	4	1	5	0	0.934	88	20	2	1	16	3	12	2	2	4	2
1	3	1	4	4	1	5	1	0.934	96	73	73	0	73	73	0	0	66	71	65
1	3	1	4	4	1	5	2	0.934	4	4	4	0	4	4	0	0	2	4	2
1	3	1	4	4	1	5	3	0.934	368	237	5	2	208	7	208	2	4	7	4
1	3	1	4	4	1	5	4	0.934	158	98	7	4	73	11	61	4	7	11	8
1	3	1	4	4	1	5	5	0.934	447	212	41	16	188	57	136	16	38	50	40
1	3	1	4	4	1	5	9	0.934	94	26	8	0	21	8	13	0	7	8	8
1	3	1	4	4	1	6	0	0.934	52	17	3	0	12	3	9	0	3	3	3
1	3	1	4	4	1	6	1	0.934	95	73	73	0	73	73	0	0	70	67	65
1	3	1	4	4	1	6	2	0.934	8	7	7	0	7	7	0	0	4	6	5
1	3	1	4	4	1	6	3	0.934	258	171	5	3	146	8	133	3	5	6	4
1	3	1	4	4	1	6	4	0.934	131	77	5	0	45	5	34	0	4	4	3
1	3	1	4	4	1	6	5	0.934	297	122	25	1	105	26	68	1	23	20	18
1	3	1	4	4	1	6	9	0.934	59	19	2	1	14	3	10	1	2	3	2
1	3	1	4	4	1	7	0	0.934	30	5	0	0	5	0	4	0	0	0	0
1	3	1	4	4	1	7	1	0.934	70	54	54	0	54	54	0	0	51	50	47
1	3	1	4	4	1	7	2	0.934	5	3	3	0	3	3	0	0	3	2	2
1	3	1	4	4	1	7	3	0.934	153	111	4	1	91	5	78	1	4	5	4
1	3	1	4	4	1	7	4	0.934	70	40	4	0	29	4	20	0	4	4	4
1	3	1	4	4	1	7	5	0.934	149	72	20	2	60	22	33	2	18	20	18
1	3	1	4	4	1	7	9	0.934	28	7	2	1	6	3	4	1	2	3	2
1	3	1	4	4	1	8	0	0.934	17	9	4	0	7	4	3	0	3	4	3
1	3	1	4	4	1	8	1	0.934	49	34	34	0	34	34	0	0	31	31	28
1	3	1	4	4	1	8	2	0.934	3	3	3	0	3	3	0	0	3	3	3
1	3	1	4	4	1	8	3	0.934	110	74	1	1	65	2	60	1	1	2	1
1	3	1	4	4	1	8	4	0.934	50	31	3	0	21	3	16	0	2	3	2
1	3	1	4	4	1	8	5	0.934	72	43	12	1	34	13	19	1	12	12	12
1	3	1	4	4	1	8	9	0.934	17	5	0	0	4	0	3	0	0	0	0
1	3	1	4	4	1	9	1	0.934	24	20	20	0	20	20	0	0	18	20	19
1	3	1	4	4	1	9	2	0.934	3	3	3	0	3	3	0	0	3	3	3
1	3	1	4	4	1	9	3	0.934	81	59	0	0	47	0	45	0	0	0	0
1	3	1	4	4	1	9	4	0.934	41	27	0	0	17	0	13	0	0	0	0
1	3	1	4	4	1	9	5	0.934	38	26	4	1	19	5	12	1	4	5	4
1	3	1	4	4	1	9	9	0.934	22	4	0	0	4	0	4	0	0	0	0
1	3	1	4	4	1	10	1	0.934	11	9	9	0	9	9	0	0	8	9	8
1	3	1	4	4	1	10	2	0.934	1	1	1	0	1	1	0	0	1	1	1
1	3	1	4	4	1	10	3	0.934	75	62	0	1	47	1	43	1	0	1	0
1	3	1	4	4	1	10	4	0.934	31	26	0	0	14	0	9	0	0	0	0
1	3	1	4	4	1	10	5	0.934	26	15	5	1	14	6	9	1	5	6	6
1	3	1	4	4	1	10	9	0.934	8	1	0	0	1	0	2	0	0	0	0
1	3	1	4	4	1	11	0	0.934	13	8	1	0	6	1	5	0	1	1	1
1	3	1	4	4	1	11	1	0.934	11	7	7	0	7	7	0	0	7	6	6
1	3	1	4	4	1	11	3	0.934	155	131	0	0	97	0	90	0	0	0	0
1	3	1	4	4	1	11	4	0.934	61	47	0	0	23	0	16	0	0	0	0
1	3	1	4	4	1	11	5	0.934	34	25	2	0	17	2	14	0	2	2	2
1	3	1	4	4	1	11	9	0.934	9	2	0	0	0	0	0	0	0	0	0
1	3	1	4	4	2	0	1	0.934	4	3	3	0	3	3	0	0	3	3	3
1	3	1	4	4	2	0	2	0.934	1	1	1	0	1	1	0	0	1	1	1
1	3	1	4	4	2	0	3	0.934	215	191	2	2	170	4	158	2	2	4	2
1	3	1	4	4	2	0	4	0.934	108	98	1	0	83	1	73	0	1	1	1
1	3	1	4	4	2	0	5	0.934	674	497	5	4	451	9	425	4	4	8	4
1	3	1	4	4	2	0	9	0.934	84	47	0	1	45	1	43	1	0	1	1
1	3	1	4	4	2	1	0	0.934	3	2	0	0	2	0	0	0	0	0	0
1	3	1	4	4	2	1	1	0.934	6	3	3	0	3	3	0	0	3	3	3
1	3	1	4	4	2	1	2	0.934	7	6	6	0	6	6	0	0	5	3	3
1	3	1	4	4	2	1	3	0.934	244	212	2	7	200	9	189	7	2	7	4
1	3	1	4	4	2	1	4	0.934	76	63	0	0	56	0	50	0	0	0	0
1	3	1	4	4	2	1	5	0.934	458	405	6	15	382	21	340	15	6	16	8
1	3	1	4	4	2	1	9	0.934	54	41	0	0	36	0	32	0	0	0	0
1	3	1	4	4	2	2	0	0.934	25	14	1	0	9	1	6	0	1	1	1
1	3	1	4	4	2	2	1	0.934	64	56	56	0	56	56	0	0	51	52	47
1	3	1	4	4	2	2	2	0.934	22	17	17	0	17	17	0	0	11	13	11
1	3	1	4	4	2	2	3	0.934	862	755	8	5	693	13	629	5	7	10	8
1	3	1	4	4	2	2	4	0.934	218	190	2	4	165	6	135	4	2	6	4
1	3	1	4	4	2	2	5	0.934	1216	1109	49	39	1032	88	859	39	45	73	50
1	3	1	4	4	2	2	9	0.934	45	28	2	1	28	3	21	1	2	3	2
1	3	1	4	4	2	3	0	0.934	23	15	1	1	11	2	6	1	0	1	0
1	3	1	4	4	2	3	1	0.934	151	141	141	0	141	141	0	0	127	132	120
1	3	1	4	4	2	3	2	0.934	24	20	20	0	20	20	0	0	11	15	11
1	3	1	4	4	2	3	3	0.934	628	573	14	8	525	22	449	8	14	18	14
1	3	1	4	4	2	3	4	0.934	187	170	13	3	141	16	94	3	12	16	14
1	3	1	4	4	2	3	5	0.934	882	778	123	40	703	163	477	40	119	126	108
1	3	1	4	4	2	3	9	0.934	24	13	1	0	11	1	7	0	1	0	0
1	3	1	4	4	2	4	0	0.934	15	6	2	0	6	2	1	0	2	2	2
1	3	1	4	4	2	4	1	0.934	212	196	196	0	196	196	0	0	182	186	175
1	3	1	4	4	2	4	2	0.934	29	28	28	0	28	28	0	0	19	26	19
1	3	1	4	4	2	4	3	0.934	594	543	9	5	481	14	398	5	9	12	11
1	3	1	4	4	2	4	4	0.934	145	133	8	5	99	13	65	5	8	12	9
1	3	1	4	4	2	4	5	0.934	588	503	141	28	454	169	251	28	136	147	127
1	3	1	4	4	2	4	9	0.934	30	17	2	0	16	2	13	0	2	2	2
1	3	1	4	4	2	5	0	0.934	19	11	3	0	7	3	2	0	3	3	3
1	3	1	4	4	2	5	1	0.934	197	178	178	0	178	178	0	0	165	168	158
1	3	1	4	4	2	5	2	0.934	13	11	11	0	11	11	0	0	9	10	9
1	3	1	4	4	2	5	3	0.934	378	337	11	2	297	13	244	2	9	12	9
1	3	1	4	4	2	5	4	0.934	140	111	15	4	82	19	52	4	13	18	14
1	3	1	4	4	2	5	5	0.934	386	319	125	17	284	142	122	17	122	131	119
1	3	1	4	4	2	5	9	0.934	29	19	6	1	16	7	3	1	6	7	6
1	3	1	4	4	2	6	0	0.934	23	12	3	0	10	3	5	0	2	3	3
1	3	1	4	4	2	6	1	0.934	174	160	160	0	160	160	0	0	149	152	145
1	3	1	4	4	2	6	2	0.934	5	4	4	0	4	4	0	0	4	4	4
1	3	1	4	4	2	6	3	0.934	245	212	11	1	182	12	143	1	11	12	12
1	3	1	4	4	2	6	4	0.934	81	68	9	1	57	10	32	1	9	9	8
1	3	1	4	4	2	6	5	0.934	192	146	45	17	128	62	68	17	45	55	49
1	3	1	4	4	2	6	9	0.934	21	13	3	0	11	3	6	0	3	2	2
1	3	1	4	4	2	7	0	0.934	14	6	6	0	6	6	0	0	6	6	6
1	3	1	4	4	2	7	1	0.934	105	93	93	0	93	93	0	0	89	89	87
1	3	1	4	4	2	7	2	0.934	6	5	5	0	5	5	0	0	4	5	4
1	3	1	4	4	2	7	3	0.934	165	141	9	2	114	11	92	2	9	11	10
1	3	1	4	4	2	7	4	0.934	67	54	4	1	31	5	17	1	4	5	5
1	3	1	4	4	2	7	5	0.934	98	78	25	5	68	30	37	5	25	27	25
1	3	1	4	4	2	7	9	0.934	9	3	0	0	1	0	1	0	0	0	0
1	3	1	4	4	2	8	0	0.934	17	10	5	0	9	5	2	0	5	5	5
1	3	1	4	4	2	8	1	0.934	66	64	64	0	64	64	0	0	64	63	63
1	3	1	4	4	2	8	2	0.934	3	3	3	0	3	3	0	0	3	3	3
1	3	1	4	4	2	8	3	0.934	149	124	3	0	95	3	80	0	3	2	2
1	3	1	4	4	2	8	4	0.934	53	48	4	1	28	5	17	1	4	5	5
1	3	1	4	4	2	8	5	0.934	57	48	17	0	42	17	14	0	15	16	15
1	3	1	4	4	2	8	9	0.934	10	5	0	0	4	0	2	0	0	0	0
1	3	1	4	4	2	9	0	0.934	9	5	0	0	2	0	2	0	0	0	0
1	3	1	4	4	2	9	1	0.934	48	44	44	0	44	44	0	0	40	42	39
1	3	1	4	4	2	9	2	0.934	1	1	1	0	1	1	0	0	0	1	0
1	3	1	4	4	2	9	3	0.934	127	106	0	0	79	0	69	0	0	0	0
1	3	1	4	4	2	9	4	0.934	54	40	0	3	18	3	12	3	0	2	0
1	3	1	4	4	2	9	5	0.934	44	37	11	1	28	12	16	1	11	12	12
1	3	1	4	4	2	9	9	0.934	2	2	0	0	1	0	1	0	0	0	0
1	3	1	4	4	2	10	0	0.934	5	2	1	0	2	1	1	0	1	1	1
1	3	1	4	4	2	10	1	0.934	16	16	16	0	16	16	0	0	14	15	13
1	3	1	4	4	2	10	2	0.934	1	1	1	0	1	1	0	0	0	1	1
1	3	1	4	4	2	10	3	0.934	104	91	0	0	62	0	56	0	0	0	0
1	3	1	4	4	2	10	4	0.934	33	29	3	0	15	3	9	0	3	3	3
1	3	1	4	4	2	10	5	0.934	35	26	4	1	19	5	14	1	4	5	5
1	3	1	4	4	2	10	9	0.934	5	2	1	0	2	1	1	0	1	0	0
1	3	1	4	4	2	11	0	0.934	9	3	2	0	2	2	0	0	2	2	2
1	3	1	4	4	2	11	1	0.934	19	18	18	0	18	18	0	0	17	18	17
1	3	1	4	4	2	11	3	0.934	143	124	2	1	96	3	87	1	2	3	3
1	3	1	4	4	2	11	4	0.934	74	63	1	0	29	1	22	0	1	1	1
1	3	1	4	4	2	11	5	0.934	39	32	1	0	25	1	21	0	1	1	1
1	3	1	4	4	2	11	9	0.934	4	2	1	0	2	1	1	0	1	1	1
1	3	2	1	5	1	0	1	0.959	6	5	5	0	5	5	0	0	5	5	5
1	3	2	1	5	1	0	2	0.959	7	6	6	0	6	6	0	0	5	4	3
1	3	2	1	5	1	0	3	0.959	549	506	0	0	494	0	486	0	0	0	0
1	3	2	1	5	1	0	4	0.959	64	51	1	0	40	1	38	0	0	1	0
1	3	2	1	5	1	0	5	0.959	543	410	5	2	388	7	380	2	5	7	5
1	3	2	1	5	1	0	9	0.959	153	95	1	0	88	1	87	0	1	1	1
1	3	2	1	5	1	1	0	0.959	5	3	0	0	3	0	3	0	0	0	0
1	3	2	1	5	1	1	1	0.959	11	7	7	0	7	7	0	0	6	7	6
1	3	2	1	5	1	1	2	0.959	1	1	1	0	1	1	0	0	1	1	1
1	3	2	1	5	1	1	3	0.959	582	491	0	0	470	0	467	0	0	0	0
1	3	2	1	5	1	1	4	0.959	79	50	0	1	41	1	38	1	0	1	1
1	3	2	1	5	1	1	5	0.959	304	264	1	2	254	3	251	2	1	1	0
1	3	2	1	5	1	1	9	0.959	124	84	1	0	76	1	73	0	1	1	1
1	3	2	1	5	1	2	0	0.959	115	42	0	0	34	0	34	0	0	0	0
1	3	2	1	5	1	2	1	0.959	16	13	13	0	13	13	0	0	8	10	8
1	3	2	1	5	1	2	2	0.959	5	4	4	0	4	4	0	0	3	3	2
1	3	2	1	5	1	2	3	0.959	1540	1220	1	7	1147	8	1122	7	1	5	1
1	3	2	1	5	1	2	4	0.959	266	173	2	0	119	2	108	0	2	2	2
1	3	2	1	5	1	2	5	0.959	728	644	2	5	607	7	591	5	2	5	4
1	3	2	1	5	1	2	9	0.959	109	66	0	0	58	0	56	0	0	0	0
1	3	2	1	5	1	3	0	0.959	132	49	0	0	38	0	36	0	0	0	0
1	3	2	1	5	1	3	1	0.959	21	16	16	0	16	16	0	0	10	14	9
1	3	2	1	5	1	3	2	0.959	16	10	10	0	10	10	0	0	4	9	3
1	3	2	1	5	1	3	3	0.959	832	654	3	7	613	10	599	7	2	10	4
1	3	2	1	5	1	3	4	0.959	247	155	4	2	110	6	96	2	3	5	3
1	3	2	1	5	1	3	5	0.959	791	555	6	13	513	19	491	13	5	11	6
1	3	2	1	5	1	3	9	0.959	105	45	1	0	38	1	40	0	1	1	1
1	3	2	1	5	1	4	0	0.959	176	55	3	1	45	4	44	1	3	4	3
1	3	2	1	5	1	4	1	0.959	56	51	51	0	51	51	0	0	42	46	40
1	3	2	1	5	1	4	2	0.959	15	14	14	0	14	14	0	0	7	10	6
1	3	2	1	5	1	4	3	0.959	537	421	0	3	384	3	375	3	0	2	1
1	3	2	1	5	1	4	4	0.959	250	137	3	1	87	4	72	1	3	4	4
1	3	2	1	5	1	4	5	0.959	700	384	11	16	348	27	337	18	10	23	14
1	3	2	1	5	1	4	9	0.959	178	71	2	4	58	6	61	4	1	4	1
1	3	2	1	5	1	5	0	0.959	166	48	3	2	40	5	42	2	3	5	4
1	3	2	1	5	1	5	1	0.959	72	60	60	0	60	60	0	0	57	49	47
1	3	2	1	5	1	5	2	0.959	18	13	13	0	13	13	0	0	8	12	10
1	3	2	1	5	1	5	3	0.959	366	287	2	4	263	6	261	4	1	5	3
1	3	2	1	5	1	5	4	0.959	210	106	1	4	64	5	56	5	0	5	0
1	3	2	1	5	1	5	5	0.959	429	225	11	14	195	25	183	14	9	16	11
1	3	2	1	5	1	5	9	0.959	137	43	2	3	34	5	34	4	2	6	3
1	3	2	1	5	1	6	0	0.959	178	47	5	3	35	8	32	3	5	8	6
1	3	2	1	5	1	6	1	0.959	83	52	52	0	52	52	0	0	48	48	44
1	3	2	1	5	1	6	2	0.959	13	11	11	0	11	11	0	0	8	10	8
1	3	2	1	5	1	6	3	0.959	262	201	1	2	192	3	191	2	1	3	2
1	3	2	1	5	1	6	4	0.959	201	102	7	2	61	9	47	2	6	8	8
1	3	2	1	5	1	6	5	0.959	215	98	12	5	86	17	68	6	11	15	13
1	3	2	1	5	1	6	9	0.959	105	25	1	1	23	2	21	1	1	2	2
1	3	2	1	5	1	7	0	0.959	147	43	2	3	35	5	38	3	2	4	2
1	3	2	1	5	1	7	1	0.959	70	58	58	0	58	58	0	0	57	56	56
1	3	2	1	5	1	7	2	0.959	11	8	8	0	8	8	0	0	6	6	6
1	3	2	1	5	1	7	3	0.959	162	121	1	0	106	1	103	0	1	1	1
1	3	2	1	5	1	7	4	0.959	118	56	1	2	32	3	29	2	1	2	2
1	3	2	1	5	1	7	5	0.959	135	63	8	2	54	10	47	2	7	8	8
1	3	2	1	5	1	7	9	0.959	46	13	1	0	8	1	7	0	1	1	1
1	3	2	1	5	1	8	0	0.959	99	25	2	0	18	2	17	0	2	2	2
1	3	2	1	5	1	8	1	0.959	43	34	34	0	34	34	0	0	31	30	29
1	3	2	1	5	1	8	2	0.959	1	1	1	0	1	1	0	0	0	1	0
1	3	2	1	5	1	8	3	0.959	122	107	0	0	99	0	95	0	0	0	0
1	3	2	1	5	1	8	4	0.959	101	43	3	2	19	5	15	2	3	5	3
1	3	2	1	5	1	8	5	0.959	50	26	1	3	24	4	22	3	1	2	1
1	3	2	1	5	1	8	9	0.959	19	6	2	0	3	2	1	0	2	0	0
1	3	2	1	5	1	9	1	0.959	33	24	24	0	24	24	0	0	24	23	23
1	3	2	1	5	1	9	2	0.959	1	1	1	0	1	1	0	0	0	1	0
1	3	2	1	5	1	9	3	0.959	94	78	0	1	68	1	67	1	0	1	1
1	3	2	1	5	1	9	4	0.959	81	50	2	0	22	2	21	0	2	2	2
1	3	2	1	5	1	9	5	0.959	31	14	1	1	10	2	9	1	1	2	2
1	3	2	1	5	1	9	9	0.959	69	16	1	0	12	1	10	0	1	1	1
1	3	2	1	5	1	10	1	0.959	14	14	14	0	14	14	0	0	14	13	13
1	3	2	1	5	1	10	3	0.959	104	89	0	0	79	0	77	0	0	0	0
1	3	2	1	5	1	10	4	0.959	66	40	0	0	14	0	12	0	0	0	0
1	3	2	1	5	1	10	5	0.959	23	16	0	0	15	0	13	0	0	0	0
1	3	2	1	5	1	10	9	0.959	45	12	1	1	9	2	8	1	1	2	2
1	3	2	1	5	1	11	0	0.959	53	19	0	0	13	0	11	0	0	0	0
1	3	2	1	5	1	11	1	0.959	18	15	15	0	15	15	0	0	15	14	14
1	3	2	1	5	1	11	3	0.959	320	296	0	0	265	0	258	0	0	0	0
1	3	2	1	5	1	11	4	0.959	193	144	3	1	59	4	50	1	3	2	2
1	3	2	1	5	1	11	5	0.959	25	19	0	0	16	0	16	0	0	0	0
1	3	2	1	5	1	11	9	0.959	4	2	1	0	1	1	0	0	1	1	0
1	3	2	1	5	2	0	1	0.959	8	8	8	0	8	8	0	0	6	8	7
1	3	2	1	5	2	0	2	0.959	6	5	5	0	5	5	0	0	4	5	4
1	3	2	1	5	2	0	3	0.959	664	579	1	4	548	5	543	4	1	3	2
1	3	2	1	5	2	0	4	0.959	72	60	0	1	41	1	40	1	0	1	0
1	3	2	1	5	2	0	5	0.959	764	619	6	11	576	17	566	11	6	9	6
1	3	2	1	5	2	0	9	0.959	159	104	0	1	87	1	86	1	0	0	0
1	3	2	1	5	2	1	1	0.959	11	8	8	0	8	8	0	0	7	5	5
1	3	2	1	5	2	1	2	0.959	6	6	6	0	6	6	0	0	2	6	3
1	3	2	1	5	2	1	3	0.959	619	541	0	5	519	5	513	5	0	4	2
1	3	2	1	5	2	1	4	0.959	86	70	1	1	51	2	48	1	0	2	1
1	3	2	1	5	2	1	5	0.959	427	398	1	11	382	12	371	11	1	6	2
1	3	2	1	5	2	1	9	0.959	115	79	0	0	67	0	65	0	0	0	0
1	3	2	1	5	2	2	0	0.959	51	24	0	1	15	1	15	1	0	0	0
1	3	2	1	5	2	2	1	0.959	86	74	74	0	74	74	0	0	58	62	53
1	3	2	1	5	2	2	2	0.959	32	24	24	0	24	24	0	0	11	17	8
1	3	2	1	5	2	2	3	0.959	1728	1516	2	18	1422	20	1368	18	2	18	8
1	3	2	1	5	2	2	4	0.959	282	221	7	7	165	14	127	7	7	7	6
1	3	2	1	5	2	2	5	0.959	1326	1246	33	40	1179	73	1079	40	29	43	31
1	3	2	1	5	2	2	9	0.959	76	48	0	1	44	1	43	1	0	0	0
1	3	2	1	5	2	3	0	0.959	29	16	2	0	12	2	9	0	2	2	2
1	3	2	1	5	2	3	1	0.959	132	118	118	0	118	118	0	0	104	105	99
1	3	2	1	5	2	3	2	0.959	40	32	32	0	32	32	0	0	14	24	12
1	3	2	1	5	2	3	3	0.959	1038	925	1	14	865	15	822	14	1	12	6
1	3	2	1	5	2	3	4	0.959	289	228	12	9	155	21	118	9	11	19	15
1	3	2	1	5	2	3	5	0.959	912	849	50	32	768	82	659	33	46	61	48
1	3	2	1	5	2	3	9	0.959	46	26	3	2	23	5	15	2	2	5	2
1	3	2	1	5	2	4	0	0.959	42	15	2	0	11	2	3	0	2	2	2
1	3	2	1	5	2	4	1	0.959	186	166	166	0	166	166	0	0	146	147	132
1	3	2	1	5	2	4	2	0.959	33	28	28	0	28	28	0	0	21	23	18
1	3	2	1	5	2	4	3	0.959	758	707	0	7	641	7	604	7	0	6	2
1	3	2	1	5	2	4	4	0.959	310	248	14	9	161	23	107	9	13	20	15
1	3	2	1	5	2	4	5	0.959	506	443	65	27	406	92	312	27	59	69	59
1	3	2	1	5	2	4	9	0.959	45	26	4	1	23	5	13	1	3	5	5
1	3	2	1	5	2	5	0	0.959	50	17	5	2	15	7	7	2	5	7	6
1	3	2	1	5	2	5	1	0.959	212	186	186	0	186	186	0	0	175	168	160
1	3	2	1	5	2	5	2	0.959	20	17	17	0	17	17	0	0	13	12	10
1	3	2	1	5	2	5	3	0.959	479	440	1	3	397	4	376	3	1	3	1
1	3	2	1	5	2	5	4	0.959	245	194	5	8	108	13	77	8	5	13	9
[truncated: 667 more rows]
